# Supplementary material for: PEARL-Catalyzed Peptide Bond Formation after Chain Reversal by Ureido-Forming Condensation Domains
Source: ACS Cent Sci. 2024 Jun 3;10(6):1242–50. doi: 10.1021/acscentsci.4c00044 (PMC11212132; doi:10.1021/acscentsci.4c00044)
Supplement: Supplementary file 2 — oc4c00044_si_002.txt [file oc4c00044_si_002.txt]

>mcyA_2_E
VTGIVPLTPIQ--LWFFEQNRAEMHH--FNQSVLLEV--PHHLKADLLAQSLRKLIEHHD
ALRLRFT---VEEGQ-WQQVNGGMPDEV-------P--------F-EVIDLSSIPQS---
------QQGETLLAMATTQQASLNLS-------SGLLIKAVLFE-LAPYQPSRLLIIIHH
LGVDGVSW-RILLEDLLMTYQ-----QLER-GENVELPP-KTIAFQDWALLL-RDYSSAP
LTNHGQ-GEK-----AREPLDYWLTQP----WLE-ASNLP-VDDETGKPYNTVATANDVT
VTLDEEQTRALLQKVPAAYNTQINEVLLTALAETLTQWTENLTISLDLEGHGREDLFSEV
DLSRTVGWFTSLFPVILRLPPENHPGERLKSIKEQLRAIPHRGIGYGISRYLSDDADIKS
QLAEIPAREVLFNYLGQFEQGRL--QKGE-WKLADESK---GPNHSLKGHRSHLLEI--T
ARVIEG-------------------QLQVNWTYSHLI----YERSTVEYLGRSYKEALLK
L---IE----------------------
>ApnA_E
--GIIPLTPIQH--WLFEQDLPDVNY--FNQSALIEV--TATVNPERLKQVIQALLNHHD
ALRLHYL--QEGESL-TQIS-ETTKDAI-------P--------L-EVIDLSQLSPS---
------AQKTAIIAKDEETQRSLNLT-------TGDIVKVVLFN-LGNEQPSQLLIVIHH
LAIDGISW-RILLEDLATAYQ-----QISQ-SQEIKLPL-KTTSFQDWSNQL-VTYS---
-----Q-SEK-----LKQERDYWISQLTK----E-IASLP-MDYSGTKESNQLSSAKAIN
LFLNEEETRGLLQDVPGVYNTQINDVLLTALLESFSQWTGEKSLIVDLEGHGREDLFEVI
DLSRTVGWFTTLFPVRLEGSKTGQLPETLKSVKEQLRRLPNRGIGHGILKYLSKDQEVKK
QFQDLIKAQVSFNYLGQFDQVLS-----ASGVLGEVKE---WKT-ERSLVGNRSHLL--E
ISGLIRSQ-----------------KLEMQFVYSEKV----HQRETIERLANGFMSVLKS
L---II-HCQSSKDKGYTPSDFSAAQ--
>AnaA12_E
--GSIPLMPIQH--WFFEQNFPDAHY--FNQSALLEI--PSITQPDLLKQAVQKLLSHHD
ILRSCFV---LESHP-PQHINATTQETV-------P--------F-MLIDLSALSLE---
------EQQTVIKTKESELQASLNLS-------SGEIVRVALFN-RGINRPSQLLIIIHH
LVVDGISW-RILLEDLATAYQ-----QLSS-GETIKLPA-KTTSFQEWANQL-QAYS---
-----Q-SEN-----LSTEIDYWLSQFAG----N-ITSLP-IDYPDQKTENTLAATNSLT
LCLNEEETRALLQDVPAAYNTQINDILLTALAQSFHEWTGANSLIVDLEGHGREDLFEDI
DLSRTVGWFTTLFPVQFNLGLGNQLAETLKLVKEQLRRLPKHGIGYGILRYLHPSSIIQN
KFQTLPQAEISFNYLGQFDQVLS-----ASAMLGAVKE---WKS-EQSQRGYCSHLL--A
ISGLIHSG-----------------KLEMEFAYSEKI----HKGASIEKFGLGFMEVLRT
L---IL-HCKSKESSTYTPSDFAAAKI-
>AnaA22_E
--GAVRLTPIQN--WFFEQKLPRPNY--FNQSTLLEV--PSDLQPELLQSVLQQLLGHHD
ALRLRFV--QEGENW-QQIN-TATRESV-------P--------L-SIFDLSHLSPQ---
------EQQTAIKATDAELQASLDLS-------TGVIAQVALFQ-LGNDKPSYLLFIIHH
LAVDAVSW-RILLEDLATAYQ-----QISR-NEVIKLPP-KTTSWQYWSDRL-TEYA---
-----Q-IKA-----I-KELDYWLNQSSI----P-VTALP-VDYPSDQENNTVASTASVS
LALNEEQTRALLQDVPSAYNTQINDVLLTALVQSFAQWTGESSLLIDLEGHGREDLFEDV
DLSRTVGWFTTLFPVRLQLQEIDHPGNALKFVKEQLRQIPNRGIGYGVLRYLQENSTIRE
KLQSLPSAQISFNYLGQFDQVLK--A----SESLGLAK---EFTAKQSLLNQRSHLL--G
ISGFIRGG-----------------KLEMTWTYSEKI----HKQDTIEKLAVGFIEALKN
L---IN-HCQLTESQSYTPADFSAAKL-
>AptA_E
--GQVMLTPIQQ--WFFEQKLSEPHY--FNQSALLEV--LPDFKSEQLQQVVQQLLQHHD
ALRLRFV--QEGENW-QQIN-AATQESL-------P--------L-SVIDLSHLSPE---
------EQQTAMKAADAELQASLDLS-------TGAIARIALFQ-LGKNQPGRLLLIIHH
LAVDGISW-RILLEDLATAYE-----QISR-GDAIKLPP-KTTSFQYWSDRL-TEYG---
-----R-SEA-----IATELDYWLSEYNF----K-VTALP-VDYPSNKEDNTVASTACMS
LSLTEEQTRALLQDVPSAYNTQINDVLLTALVQSFSQWTGERSLLIDLEGHGREDLFEDV
DLSRTVGWFTTLFPVRLQLEEGDDPGEALKLVKEQLRGIPNRGIGYGVLRYLNENAAIRT
KLQALPQAQVSFNYLGQFDQVLK--A----SDVLGLAK---EFKAEQSLLNKRSHLL--G
ISGLIRAE-----------------KLEMTWSYSEKV----HQRTTIERLALGFMEALKT
L---IA-HCQSPDAISHTPSDFSAAKL-
>NpuA_E
--GKVALTPIQQ--WFFEQKLPEPDY--FNQSALLEV--PPDLQPELLQQVVQKLLVHHD
ALRLRFV--QEGENW-LQIN-GATQESV-------P--------L-SIFDLSHLSLA---
------EQQTAMKAADAELQASLNLSIRAIATPATGIARVVLFR-LGNDQPGRLLFIIHH
LAVDGISW-RILLEDLATAYQ-----QISR-GEAIKLPP-KTTSFQYWSDRL-TEYA---
-----Q-KDA-----V-RELDYWLSQSNI----Q-VTALP-LDYPSFKENNIVASTASVS
LSLTEEQTRALLQDVPSAYNTQINDVLLTALVQSFAQWTGERSLLVDLEGHGREDLFEDV
DLSRTVGWFTTLFPVHLKLEEVDHPGEVLKSVKEQLRRIPNRGISYGVLRYLQQDETIRT
KLQALPQAQASFNYLGQFDRVLK--A----SAVLGLAQ---EFKAEQSLLNQRSHLL--G
ISGFIRAG-----------------RLEMTWAYSEKI----HKRDTIEGLAFGFMEALRS
L---IA-HCQSPDAIGHTPSDFSAARL-
>srfAA_4_E
VEGEAALTPIQR--WFFEKNFTDKHH--WNQSVMLHA--KDGFDPEITEKTLHVLTVHHD
ALRMIYR-----EQK-PYYR-GLEDASV-------E--------L-NVFELNGPAE----
------DHEDRIEREADRLQSSISLE-------TGHLLKAGLFR-AEDGDH--LLLAIHH
LVVDGVSW-RILLEDFTSVYT-----QLKQ-GNEPALPP-KTHSFAEFAERI-KEYA---
-----N-TKA-----FLKEADYWRE-LEE--KEV-CTQLP-KDRQSGDQRM--RHTRTVS
FSLTPEQTEQLTTNVHEAYHTEMNDILLTALGLALKEWTGEDTIGVHLEGHGREDILDGL
NITRTVGWFTSMYPMILEMKHADDLSYQLKQMKEDIRHIPNKGVGYGILRYVTAPEHKEN
LSFEIDPDIS-FNYLGQFNEMSD--S--GLFTRSGMPS---GQSLSPDTEKPNALDI---
VGFIENG------------------QMTMTFAYHSLE----FHEKTIQSFSDSFKGHLLK
I---ID----------------------
>srfAB_4_E
VEGEAALTPIQR--WFFERNFTDKHH--WNQSVMLHA--KDGFDPDLVEKTLQALIEHHD
ALRMVYR--EEREGIIQTYL-PVTECKA-------S--------F-EIVDLYGTDEDM--
------LKSQIQRL-ADHLQGSLDLE-------NGPLLKAEQYR-TEQGDH--LLIAIHH
LVVDGVSW-RILLEDFASGYK-----QAQQ-QNSIVLPQ-KTHSFKDWAEAL-NTFA---
-----Q-SED-----LKKQAAYWAQADAE----E-LQPLP-KDHDPNKRLV--KHTAAVK
CELTEEETAQLLTDVHHPYGTEINDILLSALGLTIGEWTENGKVGINLEGHGREEIIPNV
NISRTVGWFTAQYPLILQISKEDGVSSVIKTVKETVRRVPDKGVGYGILRYLSSDE----
TEKGVTPEIS-FNYLGQFDNEVK-----TEWFEPSPYD---MGR-QVSEESEALYAL--S
FSGMVTGG-----------------RFVISCSYNQEE----YERSTVETQMQRFKDNLLM
I---IR----------------------
>srfAA_1_Cs
EITFYPLTNAQKRIWYTEKFYPNTSI--SNLAGFGKLISEDGVQAHYVEKAIQEFVRRYE
SMRIRLR--LDDEGE-PVQY-VSEYRPL-------S--------I-GHTDIRQAGC----
------SADELSKWGREEAGKPLALY-------DQDLFRFSVHT-ISENEVW-FYANVHH
IISDGISM-TILGNAITDIYL-----ELSG-GTSEEQTE--IPSFIEHVLTE-QEYV---
-----Q-SKR-----FKKDRDFWNGQFET--VPE-LVSLK-RSRADAGLDA-----KRFS
QEIPHDLYGRI-HSFCEEHKVSVLSLFQSALITYLYKVTGRDDVVTGTFMGNRT--NAKE
K--QMLGMFVSTVPVRTSVDGGQSFLEFVKGRMKDLMK----ILRHQKYPYNLLVNDLR-
-ASKSSLSRL-FTVALEYQVMQW-------QKKENLSF---LTDPIFSGSGTNDISI--H
VKERWDTG-----------------KLTIDFDYRSDI----FKGEEIESVSERLITLIED
A---IS----------------------
>AmbE_CmodAA
--DAYPMTSLQQGMLLQSEASGDPRL--LHNVVLHEV--HGRLDGELLARAWAILIGRHA
ILRTGFD--LHGGQV-PLQW-VHPATAV-------A------AEV-PVHDLCGLDGET--
------RRLRLRAWIEEEQATPFDWS-------RPPLVRLAALA-LDERRFA-LGVAEHH
SVLDGWSL-QSLVDELLAVYA-----DLLA-GVVAREAEAPAVGFRDYVALE-REAE---
-----A-NAA--------SALFWLDYLAGARYRP----LPGLAEEGP------RRMAAVR
VDVPADSLSRL-RALAERSGLPLRSLLLAAHGRALCRFSDADEVVTGFVSHGRPE-EPGA
D--RLLGLFLNTLPCR--LSASVDLLDSARRAFDYERA----SLEHRRHPLAAIRR----
RNRELR-----LDSLFNFVDFHQ-----DDAAPAGV-R---HGGILDQVVVDVDVPL--A
VDFEVAGE-----------------RLEVGFQYAAGR----FPAERAEALAGAYREALLA
L---LG-DPVQPP---------------
>mcyA_1_modAA
VEDAYPLTALQLGMIFHSEYQGNLSV--YHDVFTYHI--RADFSFPALHSAIQEIVQRHP
VLRTSFA--LFEYQE-PLQL-VHRQIDV-------P--------L-GLDDLTHLSTSE--
------QDTAIDDWIEREKIRTFDWN-------IPPLFRFHLHR-RSQDNFN-LTFSFHH
SILDGWSV-ASLLTELLQQYL-----YLLD-KKVLPLSPTPALSFRDFVALE-KKTI---
-----Q-SPE--------CQNYWQEKLRD---VT-LTKLPQWSKSNQVNQD-----WDWL
VPISSQVSQGL-KQLGKQVGVPLKSVLLAAHFRVLSLLNNQRDIVTGLVSNGRLE-AADG
E--KILGLFLNTLPLRLELSGGP-WSDLVKQAFDVERE----CLSWRRYPLAELQK----
-----SGQPL-FDTAFNFIHFHV------YQGIIGVKD---LEVLGGKFFNQTNFTLLAN
FSLHPLSS-----------------QIELTLKYDGNY----LGEKQMELIGGYYEKTLIA
M---AT----------------------
>pppA2_CmodAA_Dual
VEDIYPLTPLQEGIYFHHQLSEEGDP--YLLWSLMTF--ETPQALQDYTVALQEVMDRHD
ILRTVFV--SEGLEK-PLQV-VLKNVNL-------K--------T-VELDADALKGSG--
------DIAERLQAHFAPRTTKVDLQ-------EPSLLRVYTCYDTDNDRWL-LLKLFHH
IIDDNTSL-KQLNAEV----K-----AFMV-GDGNRLET--PAQFKEYVAFQ-QEES---
-----T-KGD--------ARNFFSELFRGLEAPN----TP-LGLGVDHVHG--SDLDTDT
THTDTALTSGL-REVASQLGVSTASIFHFVWALVMAKCSGQEDVCFATVLLGRLQGLENA
E--RILGPFINTLPLRVNL-TDQDWKSALLAVHQTLLD----LMDHEYASLADAIE----
ASGVDRTTPL-ISSLVNFRHAQLMSDGSQGSSHRDL-----PGANYIAGHYGTSYPF--N
LTVD---------------------DFGTSFKVQAQAPHGSFASSLLHMTLGCLQRLIQV
H---SK-AEQTPAHQLVQLDTDQTSKL-
>chmA_C2_CmodAA_Dual
VQDIYPLAPLQEGILFHHLMAKEHDP--YLLASLIRF--RDRSRLDAYLEALEAVIARHD
ILRTAFA--WEGLGE-PVQV-VWRQAPL-------L--------V-DECELDP-------
------TQGDAGTQLRQKAERRLPLQ-------QAPLMRLLLARDPHTGQWL-ALKQFHH
IIDDNTSL-KHLNAEI----R-----VHLA-GGADQLPP--ALPFRDYVAQT-RRGA---
-----A-RAE--------HEAFFRKMLGGIDAPT----AP-FGLLDVRGDG--HRMQQVR
QAVDAALSQRL-RAQAQALGVSAASLFHVAWGQVLARTTGRSAVVFGTVLFGRMQGGEGS
D--RILGPFINTLPLRVDL-GETGAAACVRQTHQALTE----LIRHEHASLALAQR----
CSAVAPPAPL-FTSLLNYRHGATLAEAAAVADAAGL-----DGIEHLHTDERTNYPL--T
LSID---------------------DLRDDFRLTVQV----CGEVDAARVCGMLQHALAS
LADALEQAPVRALGRLDVLPDEERRRLL
>chmB2_CmodAA_Dual
VQDIYPLAPLQEGILFHHLMAKEHDP--YLLASLIRF--RDRGRLDAYLEALEAVIARHD
ILRTAFA--WEGLGE-PVQV-VWRQAPL-------L--------V-DECELDP-------
------TQGDAGTQLRQKAERRLPLQ-------QAPLMRLLLARDPHTGQWL-ALKQFHH
IIDDNTSL-KHLNAEI----R-----VHLA-GGADQLPP--ALPFRDYVAQT-RRGA---
-----A-RAE--------HEAFFRKMLGGIDAPT----AP-FGLLDVRGDG--HRMQQVR
QAVDAALSQRL-RAQAQALGVSAASLFHVAWGQVLARTTGRSAVVFGTVLFGRMQGGEGS
D--RILGPFINTLPLRVDL-GETGAAACVRQTHQALTE----LIRHEHASLALAQR----
CSAVAPPAPL-FTALLNYRHSAT---LAESAARQAADD---VGGEYEPGEERSNYPV--T
LDVD---------------------DFGDVFWLTAQV----ADGDGAQRLCAMM------
----------------------------
>arfC_3_Dual
VQDIYPLAPLQTGILFHHLSAAQGDP--YVLQAQFAF--ADEQRLNSFTQALQNVIQRHD
ILRTSLF--WDGLQD-PVQV-VWREAPL-------A--------C-EALELNGTDGDV--
------LEQLRRRF--DAAQYRMAVN-------QAPLMRVVHAWDSANQRVV-ALLLFHH
LVMDHVAL-EVLQHEM----Q-----AFLS-GQPQRLAE--PVPYRNYVAHS-RGAI---
-----S-DQA--------HEAFFRKMLSDISEPS-------APYSLHSIAE--GHAAEAR
RVLDLDLSQRV-RAKARRLGISAASLMHLAWAQVLGKLSGRDEVVFGTVLLGRLQAGEGA
E--RALGVFINTLPLRVDL-GQRSAQEAALATHQQLNA----LLQHEHAQLALAQR----
CSGMPAGTPL-FSTLFNYRHSAT--AGTPSAEATNA-W---QGMQLLNTQEHTNYQL--S
VSVD---------------------DLGEGFAFTALA----APGINPARICEYLQRAVSN
L---LQ-ALEQ-----------------
>arfB_2_Dual
VQDIYGLAPLQAGILYHHLATSAGDP--YVLQAQFAF--AGLAQIKAFVRALNAVIERHD
ILRTSVV--WEGLEE-PVQV-VWREAPL-------A--------L-ERVDADLLEGDV--
------LEQMQARF--DPRHYRLDLR-------RAPLMRLAYTEDREQQRWV-GILLLHH
IVLDHTAL-EVLLAEM----N-----DSLY-PSGADLPM--PVQYRNYVAQA-QQQA---
-----N-AEA--------HEAFFRDMLGDIDEPT----VA-FGVQDVHGDG--STIVDSE
QALDSSVAQRL-REQARRLGISAASLVHQAWGQVLAQVSGREEVVFGTVLLGRMQGGEGA
D--RALGMFINTLPLRVSV-GATSVEQGVRATHERLAQ----LLAHEQASLSLAQR----
CSGVAASLPL-FSSLLNYRHSAA--------EPTGVAW---DGIEILSSRERSNYPL--V
VSVD---------------------DLGTGFRLSVQA----VPQVDGARVCDYLQTALHN
L---LT-ALEH-----------------
>arfB_1_Dual
LQDIYPLAPLQEGMLYLHLSAPAGDP--YVSQARFAF--DSRERLEAFAEALQWMIERHD
ILRTSFV--WERLDE-PLQV-VQRQARL-------H--------C-EEIALDP-------
------GADVLTQLLERHDPRFFRLDIQ-----RAPLLRLVYAMDPANGRVV-ALLLFHH
LIMDHVAL-DVVRRET----R-----AHLL-GQTAQVGP--PVPYRDHLAKA-RLRL---
-----D-EQV--------HEAFFREMLADIDEPT----LP-CGLQDVQGDG--QGIEEAL
LMLDTDFSRQL-RGQARQLGVSVASLMHLALARVLGQLSGRTAVVFGTVLLGRMEAGEGG
E--QALGMFINTLPLRVDV-GQDGVRAGVLATHRRLTA----LLGHEQTSLALAQR----
CSAVAVPTPL-FSAILNYRHSSS--E--EIAEVSEL-A---PGVQVLGARERTNYPL--T
INID---------------------DLGEDLRITALA----DAALGAERIAAYLHTALHS
L---LQ-ALQS-----------------
>arfC_1_Dual
VQDIYPLAPLQEGILYHHVSGGDGDP--YVMQSHFAF--ASRERFQAFAHALQAVIDRHD
ILRTAVH--WAGLDA-PVQV-VWRRAEL-------P--------V-EEVTLPDANGDV--
------LAYLHERF--DARHFRLDVT-------QAPLMRLAHAWDEAGQRVI-ATLLFHH
MALDHSAL-DVVRHEM----R-----ACLT-GQRERLGR--PVPFRNYVAQA-RLGV---
-----S-EAE--------HEAFFREMLSDIDEPT----LP-YGLQDVQGDG--SEIVELS
VPVAALLGQRL-RAQARSLGVSVASLFHLGWAQVLAALTGKQQVVFGTVLMGRMQGAEAI
D--RALGIFINTLPLRVNIDGQD-VRAAVNATHARLTT----LMRHEHAPLALAQR----
CSHVVAPTPL-FSTLLNYRHSHN--VATASAETLAA-W---QGITTLHSEERSNYPL--T
MSVD---------------------DLGDGFSLTLLA----STQTDPQRICDYLHCALEN
L---VL-ALEQ-----------------
>arfB_3_Dual
VQDIYPLAPLQEGILYHHLSAEQGDP--YLLQSRLIF--DSVERLRTFSQALQQVIARHD
ILRTSVV--WEGLAS-PQQV-VWRQAPL-------V--------V-QAVPLDPAQGDV--
------LEQLHARF--DARHNRLDLS-------QAPLMRIVYAEDPAQQRVV-AIILFQH
LILDHTAM-EVVGQEM----R-----AFMF-NQADSLGT--PMPYRNYVAQA-RLGA---
-----S-EQE--------HETFFRDMLGDIDEPT----LP-FGLHDVQGDG--GDIEEAQ
QAVDAGLTLRL-REQARQLGVSPASLMHLAWAQVLGVLANRRDVVFGTVLLGRLQGGEGA
D--RTLGVFINTLPLRVDV--SEGVRAAVKTTHARLTA----LLAHEHAPLALAQR----
-CSAVSGAPL-FSALLNYRHTAA--EAQP-HDGQGI-W---EGVQLLGGEERSNYPL--T
LSVD---------------------DLGEDFSLSVLA----LAQIGAQRICGYMHTALEH
L---VH-ALEQ-----------------
>arfA_2_Dual
VQDIYPLAPLQEGILYHHITAEQGDP--YLLQSQLAF--DSLERVEAFAAALREVMARHD
ILRTSVL--WEGLNT-PVQV-VWRAAIL-------P--------L-QEVELDPADGPI--
------IDQLHQRF--SARRYRLDVS-------QAPLMRLVYARDPALDRVV-GILLFHH
LAMDHIAL-EVMRSEM----R-----ASLS-GQVVALAP--PVPYRNYVAQT-RLGV---
-----T-EQE--------HEVFFRAQLADVDEPT----LP-FGLQEVQGDG--RGIDEAQ
QALPADVYQRL-RTQARQAGVSVASLIHLAWARVLAATSGQQRVVFGTVLMGRMQGGEGA
D--RALGVFINSLPLRIDV--DAGVRDAVRATHARLTA----LLGHEHASLALAQR----
CSGVASPSPL-FSALLNYRHSDE--S--ELLEPSSHAW---KGIETLANEERTNYPL--T
MSVD---------------------DFGNGLRLTGRA----VAQIGAQRICGYMQAALSG
L---VQ-ALEQ-----------------
>arfB_4_Dual
VQDIYPLAPLQEGILYHHLSAAHGDP--YLLQSRLAF--DSLERLQAFAAALRQVMTRHD
ILRTGVV--WEGLAT-PVQV-VWREAQL-------P--------L-QEVALDPAGGDV--
------LAQLFERF--DARHFRIDLS-------QAPLIRLVYAQDPANHRVV-AMLLFHH
IAMDHTAL-EVVQQEL----Q-----ALLF-GHGEALIP--AVPYRNYVAQT-RLGV---
-----S-EQE--------HEAFFRAMLGEIDEPT----LPFGLLDVARLTA--MTSKKFR
QRVPEVLAQRL-RSQARQLGVSVASLFHLAFAQVLAATSGHERVVFGTVLLGRMQGGTGA
D--RGLGMFINTLPLRVDL-GDVPVRAGVRATHAQLTA----LLGHEHASLALAQR----
CSGVAAPSPL-FSAMLNYRHSVS--A--EQLQANRLAW---QGIENLSSEERTNYPL--S
FNVD---------------------DLGQGFDLTAMT----PAPIGAARVCGYMQQALAG
L---VE-ALEQ-----------------
>nocB_1_blm
VVDVYPLAPMQEGMLFRGLFWPDSDA--YFNQNVLEL--VGGTDEDVLREAWRRVADRYE
ILRTGFT--WRDRAE-PLQY-VRDDLAP-------P--------W-ALLDWSGEDPDR--
------RAELLERLLADDRAAGLSLA-------DCPLYRLTLVR-LGGGRHY-LLWSHHH
ILLDGWCL-SLIWGDVFRVYE-----ELAH-GREPRLEP--VRPYRDYVRWI-RARA---
-----ARSEE--------SERFWREYLRD------LTPSP-FSTAPADREG---EFDTVV
HEFPEQLTRLV-NEAARGYGVTTNAISQAAWSMLLALQTGARDVVHGLTIAGRPPELEGS
E--HMVGIFINTIPLRIRLDPDQTVTGLLETIHRDLAT----TAAHGHVPLAQIKSWA--
SGERLSGGRV-FDNLVAFENYPE-----DNLPGDDL-S---IQIIDLHAQEKTEYPI--G
LIVLPLQ------------------KLAFHFNYDTTH----FTRAQVDRFIEVFRLLTEQ
L---CR----------------------
>mcyB_1_DCL
VESIYPLSPMQEGMLFHSLYTPDSGI--YCSQTLITL--EGEINLTVFRQAWEKVVERHS
VLRTLFL--WEKREK-PLQI-VRKKVDL-------P--------W-DYQDWRNLSPTE--
------QQQRLDLLLQTERQQGFEFK-------VAPLMRCLMIQ-LSDQTYK-FLCNHHH
IILDGWSM-PIIYQEVLGFYE-----AGIQ-GKSHHLPS--PRPYQDYIVWL-QEQN---
-----P-SVA---------ESYWQRTLEGFMTPT-PLRVDRLQLMKSEGK---PTYKEYN
CHLSASLSKDL-QSLAQKHNLTLSTLVQAAWAILLSRYSGESEVLFGVTVSGRPHDLSGV
E--RRVGLFINTLPLRVSIRESDLLLSWLQELQQKQAE----IQDYAYVSLAEIQR----
LSDIPPGVPL-FESLVVFENYPR-----EALSRDSRQS---LRVKDVENFEETNYPL--T
VVAIPRQ------------------ELLIQLIYDTSR----FTQDTIERMAGHLQTILTG
I---VT----------------------
>ApnB_DCL
-EDIYSLSPMQQGMLFHTLYSPESEV--YFEQLVCTL--KGQLNLSFFQQAWQKVVAKYP
VLRSSFH--WEEIEK-PLQM-VSQKVEL-------P--------W-MVYDWKHWDNLQ--
------QKEALESFLKGDRTSGIELD-------QPPLMRFALIQ-LETDSYQ-FIWSHHH
ILFDGWSM-QIILQEVFDLYE-----SYNR-GESLQLKS--CHPYREYISWL-QQQD---
-----S-SQA---------QKFWQQRLKGIEAPT-PLVVDKLIDNKPQEEA--YQ--EIP
FKLSFEITNQL-QSLAQKHHLTLNNLVQGAWGLLLSRYSGETDIVFGATASGRTSELPNI
D--TMVGLFINTLPVRLQISGKEELIPWLKALQSQQFE----QEPYTYYSLADIQK----
NSDIPPKMSL-FESILVFENYPV-----DSSKNAPQRT---LEITDIRCLERTNYPL--T
VVIIPNV------------------ELSGRIVYDTRR----FEAETIERMIGHLQTLLAG
M---AN-HPELRLSEFSLLTKAEEEQL-
>AptB_DCL
-EDLYELSPMQQGMLFHTLYAPESEI--YFEQLLCIL--CGELNFPTFQQAWQQVVARHP
VLRSSFY--WEEIEK-PLQM-VSKQMEL-------P--------W-VELDWRHLTPNE--
------QQQNLEDFLEGDRQKEFDLS-------QAPLMRFTIIQ-LGEKTYQ-FIWSHHH
ILFDGWSM-QIVLKEVLALYE-----ANQR-GEHLRLLP--ARPYREYIDWL-Q------
-------QQN-----ITQAKNFWQQTLQG-------FEVP-TLLGGNRGQG---KYNEQR
FQLSQTVTEKL-QSATRQHHLTLNNLVQGAWALLISRYSGESDVVFGATVSGRPPNLAGV
D--SMVGLLINTLPIRVQVTSKTELLPWLKHLQSQAFE----QEQYTYYSLAEIQR----
LSNVPPGIPL-FESLLVFENYPL-----DSAEQESKKS---LEISHLRCFERTNYPL--T
VVVNPES------------------KLSGRIIYDTSR----FEEQTIERMIGHFQTLLQG
M---AA-NLQQYISQLSLLSAAEEEQL-
>AnaB_DCL
-QDLYELSPMQQGMLFHTLYAPESEV--YFEQLLCIL--SGELNFPAFQKAWEQVVARHS
VLRSSFY--WEEIEK-PLQM-VSKQVDI-------P--------W-MKIDWRNFTADE--
------QQNNLEDFLLSDRQKGFDLS-------IAPLMRFTLIQ-LTEQTYQ-LIWSHHH
ILFDGWSM-QIILKEVLAFYE-----AQQR-GEHLYLQP--VRPYREYIDWL-Q------
-------QQD-----IDQAKRFWQTTLQGFETPT-L-----LGGNRGEGTY-----HEQH
FQLSPTVTEKL-QGMARQHHLTLNNLVQGAYGLLISRYSGESDVIFGATVSGRPPTLEQV
D--SMVGLLINTLPIRVKVTNKTELLPWLKQLQTQALE----QEQYAYCSLAEIQN----
QSDILPGLPL-FASLLVFENYPL-----DSSPQETRKT---LEISHISCFERTNYPL--T
IVINPGL------------------QLAGRIVYDTSC----FDDKKIARMIGHFLTLLTG
M---AA-NLQQNISDLSLMSAAEAEEL-
>NpuB_DCL
-EDLYELSPMQQGMLFHTLYAPESEV--YFEQLLCIL--SGKLNFTAFQKAWEQVVARHP
ILRSSFY--WEEIEK-PLQM-VSKQVDL-------P--------W-EELDWRNFTPDE--
------QQQHLEDFLKCDRQKGFELD-------VAPLMRFTIIR-LGEETYQ-FIWSHHH
ILFDGWSM-QIILKEVLAFYE-----AHQR-GEHLRLQH--VRPYREYIQWL--------
-----Q-QQD-----SDQAKKFWQETLQGFEVPT-SLRGN-SEQRTANRGL--EIYNEQS
FQLSQTVIEKL-QHAARQHHLTLNNLVQGAWALLISRYSGETDVVFGATVSGRPPTLEQV
D--SMVGLFINTLPIRTQVSGKTQLLPWLKQLQTQALE----QEQYAYCSLAEIQQ----
LSDIPTGLPL-FESILVFENYPL--N--S-AEQETKKT---LEISHISCFERTNYPL--T
LVINPAS------------------QLSGRIVYDTSC----FEEQTIARMIGHFQTLLAG
M---AD-NLQQYISQLSLLSADEEEQL-
>srfAB_1_DCL
IQKVYALTPMQEGMLYHALLDPHSSS--YFTQLELRI--HGSFQLELFEKSVNELIRTYD
ILRTVFV--HQQLQK-PRQV-VLAERKT-------K--------V-HYEDISQLDEAR--
------QTEYIERYKRGVQQQGFHLA-------KDILFKAAVFR-LSEKELY-LVWSNHH
IVMDGWSM-GVLMKSLFQNYE-----ALRA-GRPAGGSQ--GKPYSDYIKWL--------
-----G-GRD-----YEEAEQYWSSRLADFEQPS---LLP--GRLASEKKD--YQNEEYS
FVWDEELVAQI-QQTANRHQVTGPNLFQAVWGAVLSKYNYTDDVVFGTVVSGRPSEINGI
E--TMAGLFINTIPVRIKIDKDAAFSDVMAAVQKNAVE----AERYDYVPLYDI------
QKRSALDGSL-LNHLVAFENYPL--D--KELENGGMEERLGFSIKVEHAFEQTSFDF--N
LIVYPGK------------------TWTVKIKYNGAA----FAHDAIERTAHHLTRMMKA
A---VG----------------------
>srfAC_1_DCL
VQDMYYLSPMQEGMLFHTLLNPGQSF--YIEQMTMKV--KGSLNIKSLEESMNVIMDRYD
VFRTVFI--HEKVKR-PVQV-VLKKRQF-------Q--------I-EEIDLTHVTDSE--
------QTAKINEYKEQDKIKGFDLT-------RDIPMRAAIFK-KSEESFE-WVWSYHH
IILDGWCF-GIVVQDLFKVYN-----ALRE-QKPYSLPP--VKPYKDYIKWL--------
-----E-KQD-----KQASLHYWRGYLEGFEGQT-TF----AEQRKKQKDG--YEPKELL
FSLPEAETKAF-TELAKSQHTTLSTALQAVWSVLISRYQQSGDLIFGTVVSGRPAEIKGV
E--HMVGLFINAVPRRVKLSEDTTFNGLLKQLQEQSLQ----SEPHQYVPLYDIQSQAD-
-------QPKLIDHIIVFENYPL--QDAKNEENSEN-G---FDMEDVHVFEKSNYDL--N
LMASPGD------------------EMLIKLAYNGNV----FDEAFILRLKSQLLTAIQQ
L---IQ----------------------
>pppB3_Cy
---------------------PD-------------------LDLEHFNAALNKLIQRHD
MLRAVFA----KDGT--QRI-LQDVPDY-------I--------I-QTDDARGRNARV--
------VERMIARNREAMSHQVLDAG-------TWPLFEFRALQ-LDNGVTR-LHISMDA
LIVDAASS-QIFSRELAAFYE----------DLQVELPE-IEITFRDYVAQE-LALR---
-----D-GSR-----YTTSLKYWQDRLAT--LAA-APDLP-LAKQPESISN--PRFTRRH
LVLDTTKWSQI-KANARQHGVTPSGCLLTAFAQVLAKWSQSPQFTLSLPVFNRQPLHPHI
N--RLIGDFTSIVLLEVGFDATTNFVANAKAAQRQLWK----DMDHSEVSGVQVLRELT-
KQRGEQQTGM-PIVFNSTLVEMI--PDQEEITLSSALN---AQN-VHTITQTPQVWL--D
HTILEVDG-----------------ELCFNWDSIDEL----FPEGMMQEMFDAYCALLEE
L---------------------------
>chmB6_Cy
---------------------------------------RG-FDAARFERALNRLIERHD
MLRAVFH----GDGT--QQV-LASVPAY-------R--------M-PRQDLRGLAPAE--
------VERRLAQTRERMSHQLLDAA-------RWPLFEFALTE-LDQDVAH-LHISIDA
LIVDAASG-QILERELMQLYA----------EPEAQLPP-LALTFRDYVVAE-QALR---
-----Q-SPR-----YERALRYWRKRAAT--LAP-APALP-LQRQPESIER--PRFTRRD
RMLPAAEWRAL-KAIGQQHAVTPSVLLLTAFAQVLALWSRQPRFTLSLPLFNRLPLHPGI
N--AVIGDFTSLVLLEVEIAAEAGFARQARAVQEQLWQ----DIDHAAVSGVRVNRELS-
QARGTRQTAM-PVVFNSTLSEMA--PEQEETTLGAALG---GEA-VHSITQTPQVWI--D
HTILESEG-----------------RLYFNWDSIDEL----FPDGMMAAMFDAYVRLLAQ
L---A-----------------------

>GlpC_Cs
-----ELASVQQVVWLDQVLDPGVPS--YNLGAMWQI--EGDLDPVLFESVLNELAAAHD
ALRLVLQ---LEAGV-ARQR-VLPELEV-------K--------L-PVIDLSMHDD----
------ARDRAWQHAQTSFATPFQLY-------GEPLWQTQLLR-VGPSSFY-WLHRMHH
VIGDGATV-SLTYLAAWDLYK-----RRLA-GDTTPLEP--GPSYLEFLDDD-SAYL---
-----R-SPR-----YQRDEQFWKQRYAQLPAPL----LP-VREGVEQRQA--LPSGQTS
LYIERPRLRRF-KALAARFGCTLPHAMLALLAAYFARAHQAPEVVIGVPVHNRG--TARQ
K--RTWGMFSSIIPVAIDVDPAQSFAALMQGVAAELKR----CYRHQRFPIADINRALR-
LGQH-GRKQL-FDVTLALEEYPM-----D-IYLGDR-K---LRV-TKMYSGFEQTPL--A
VCLCDYHEDE---------------PVAVRFNYNTGA----FEHEAAEDLPRRIGVLLDA
V---LDAGDDRPLDDLRWFDDAEREQV-
>arfA_1_Cs
SLQTYPLTAAQLDIWLDQLSRGDSPL--YNIGGYLDL--SGPLDPARMQAALEALVARHD
ALRTILLPGAGADGL-PLQQ-FARSVAV-------P--------M-PIDDVSAHSD----
------PESAARALVQARIDQPFVLD-------GGCLLRFLLIR-LNDQRHW-LSVQAHH
LIVDGWGF-GEMFKSLDEIYN-----ALAH-GQPTPVAA---PSYIDFIEAN-ARYQ---
-----A-SPR-----YAQDRAYWLDKYRQ--LPE-PLLLP-RHQQSLAGQT--AQTQVYA
QPLPALLHERM-QQVARAFGASAFHVLLAALHVYFSRTAQRDEWVVGLPILNRS--GARF
K--STLGLFAQVSAVRMGFGRHCTFAELVRAIRDELRT----DFRHQRFPVSEMNRALG-
LLRE-ERSQL-FEVTVSYEQGTH--D----YRYGEA-S---GRI-IKASNVEEATPL--A
VHLLSNLAND---------------DARLYLIYSEAY----FSADEVKALAERWLLILEQ
G---LE----------------------
>cdaPS1_1_Cs
---RHGLTSAQHEVWLAQQLDPRGAH--YRTGSCLEI--DGPLDHAVLSRALRLTVAGTE
TLCSRFL--TDEEGR-PYRA-YCPPAPEGSAAVEDPDGVPYTPVLLRHIDLSGHED----
------PEGEAQRWMDRDRATPLPLD-------RPGLSSHALFT-LGGGRHL-YYLGVHH
IVIDGTSM-ALFYERLAEVYR-----ALRD-GRAVPAAA--FGDTDRMVAGE-EAYR---
-----A-SAR-----YERDRAYWTGLFTD--RPE-PVSLTGRGGGRALAPT------VRS
LGLPPERTEVL-GRAAEATGAHWARVVIAGVAAFLHRTTGARDVVVSVPVTGRY--GANA
R--ITPGMVSNRLPLRLAVRPGESFARVVETVSEAMSG----LLAHSRFRGEDLDRELG-
------GAGV-SGPTVNVMPYIR--P----VDFGGP-V---GLMRSISSGPTTDLNI--V
LTGTPES------------------GLRVDFEGNPQV----YGGQDLTVLQERFVRFLAE
L---AA----------------------
>RzmA_Cs
-STTYALSAAQTEIWLAQQLYPDSPV--YNIAQYTVI--EGVIEPAVFEAALRQVIDEAD
TLRLQFI--DSDDGL-RQRI-GTPAWSM------------------PVLDLTAQAD----
------PQAAAQAWMRADYQQPVNLT-------QGPLFCYALLK-VAPAQWM-WYQRYHH
IMMDGYGR-YLIAQRVAYVYS-----ALCE-GTTPAECD--FGSILQLLESD-AQYQ---
-----I-SAQ-----RAQDEAYWLKHCAN--WSE-PATLASRSAPVLQQRL--RQTTYLA
IQALGDTAPDA-RRLA--------QFMTAAMAAYLYRFTGEQDVVLGLPVKVRF--GAD-
R--HIPGMKSNTLPLRLTMRPGMNLSSLMQQAAQEMQS----GLRHQRYPSEALRRQLG-
---MPSGQRL-FGTTVNVMPFDL-----D-LSFGGY-S---ATNHNLLNGPAEDLML--G
VYWTPGSH-----------------QLRIDFDANPAC----YTPEGLGAHQRRFIRFMQV
L---AA-DATQPIDSIDLLDANERHRLL
>glbF_Cs
---SYPLSPAQQEIWIAEQLNPGTGV--YNTAGYADI--RGPVDVARFGAALRQTMAEAD
CLRAVFH---DHGEG-PRQT-PNDTMAW-------P--------F-PLIDVSGEPD----
------PQAAAEAWMQADLAQPPDFA-------HGPLFRMALFR-AAPDRFF-WYLCGHH
LVADAFGL-TLLMHRLAEIYS-----ALML--QQAPPPA-WFGKLEDMIAAD-RDYH---
-----T-SDA-----LEHDRTYWISRLAG--CPE-AVSLSTGTAAAAAAPP--GKFHRQW
AELPAATGDAL-RAIARDNGAGVPPLLIALVAAYLYRMTGQEDLVLGLPVTGRP--GREL
R--RIPGMLANVLPLRFEMTPNLGFGALFQQTAREVRQ----ALRHQRYRGETMLRDLQ-
--QAGAVARL-YAHNVNVMAFDS--E----VWFAGH-A---GRTCNLSNGPVDDLSL--T
IYDDGEGK-----------------GLRIAFDAPAAL----YTEDELSGHRERFIRLANT
L---VA-DLGAPIAAVDLMAAEERQRLL
>lumA_Cs
---YYPLTAAQQEIWLAEQLNVSTGI--YNTGCYIDI--SGAIDIETLNTALSQLIDEAE
CLRVVVV---QHPQG-PQQQ-IVTNLQW-------K--------C-PLIDLSHHED----
------ALIEAETWMNAELVRPMALT-------LGPLFGLALLK-ISDEHYF-LFIRVHH
LASDAFGT-TLLIQRLAELYT-----QKLT-GAAELENP--FGPLSDLLAFD-EEYR---
-----R-SEN-----FQHDRQWWSQYMVG--RSE-PQSLAVGAKPGQFADL--GSFSCTP
CEIPAKVKDIL-RTLSEESGSSMAQIIIAIVASWISRMTDKQDITLGMPVTARS--GRAL
R--SIPGMISNVLPLRLTIDPAHSIGDISKLVSQEIRQ----LLKHQQYRSEDIYRDLQ-
--RNGSAPRL-FAQNINVMLFNS-----N-VSFAG--N---FGRTKNLSSGPVE-DL--T
VTIYDHGEGD---------------SLQFTLDTNDNL----YTPHDINLQKSLFQHFITE
L---LA-DISRPIGELTLP---------
>RspC_Cu
---EARLSMSQEQAWFLEMLVPDSIA--YNFQAVLNL--HGELDIGALERALGRLVERHQ
SLSTVFV---DHGGE-PQQR-IEDAWQV-------T--------L-PVVDLSKTADSM--
------RDAYAASLIRMETAQKIDVG-------TLPLMRWVLFK-HGDHDHS-LLHIEHH
LIHDGWSF-RLFLGELSHFYN-----EERGRPELAALEP--AIQFIDYCNWE-RAWL---
-----D-SSA-----GRVGREFWRRRLTDWSAHG-HSPFP-QAQARVTGLD--FVGSSVS
VPFPAELASRL-KHYASVNKATLFETMFSLFASVVGTRSGNTRQIVGTAVANRD--IHGI
Q--NTIGMLVNMLPLRVELQGDTRWPTLLERVKDEIRT----ACAYSHVPFSSMVADLK-
PARVANLLPY-IQVGFSFHNSMT--R--Q-LEFDGL-D---VDIVEGLSNGSAKFDL--N
VIVVFDDEA-----RPEA-------GGRFLLEYSTSS----TNETGVVSLMDEFFAFANA
W---LA-NPETHLKDVVHASSA------
>SylC_Cu
----GPLSMSQEQAWFLETLVPESIA--YNFQAMLNI--RGNLDINVLERALNRVVERHQ
SLSTVFD---EVDGE-PRQT-IQDAWSV-------N--------I-PIVDLSASSEAV--
------RQTYMNSIVKAEIAQKIEVA-------KLPLIRWVLFK-FSDQFHV-LLHIEHH
LIHDGWSF-RLFLKELNHFYN-----EEKGRANQEPLEP--VIQFIDYCQWE-RDWL---
-----D-SAE-----GRQGRDFWYGRLETWPAYT-HSPFP-AEKDAQAALD--FVGSSVS
VPLPGKLISAL-QAYGSENKSTLFETMFSLFACVVAARSGQTQQLIGTAVANRD--LPGI
E--NTIGMLVNMLPLRIDIDANTSWAPLLAAVKEEIRT----ACLQSHVPFSTMVADLS-
PDRVTQQLPY-IQVAFSFHNSMS--R--T-LDFADI-D---VEVVEGLANGSAKFDL--N
VICVFDDEV-----NPAA-------GGRFMLEYSTAV----AKEADVRALMADFLHLAGA
W---LE-QPAESLANV------------
>PacN_Cu
----FPLSASQQIVWLQQKVVPDSRA--YHATAVIDF--HGEINPTVLRQCIVDAVGRHD
AMRVQIC---DEDSAIARQE-VAENLRI-------E--------I-PEYDLRSAED----
------LEGQRAALLRQHVHAEFDLR-------TAPLARWTLVR-LTESHWQ-LFVTEHH
LVHDGRST-VEFLGDVLGQYS-----AEVS-GKHFAADA--APSYEDYVAYT-ASSE---
-----Y-RAI-----IAADVEWWKEQLDG--ANF-TVDFPGLGSRRSALFD--HRGGQYR
QALSVDLMDTV-RALARESGQTVFSALLAVYAELCRRHSGQNDLVIGLPVANRP---AGF
E--RTVGMMVSAVPLRLAIDPRAPGSEVAADAMTAIFD----AIDHESAPTQDLVKALK-
RSSKGLVNPL-FNIMFGMHDGPC--P--T-VEVPGL-S---VDMQVALSANSTKFDL--S
VVVMPDKVLHGD--SGHH-------AYELVWEYSTQL----FGPEDVELLATQFEALLRA
Y---VA-HPSEPIGTL------------
>NspC_Cu
----FPLSAAQQIVWLQQQVLPESRA--YHATAVVEF--HGEFDPVVIRRCIADAVGRHD
AFRIRMC--DTDSGI-PAQE-VVADISV-------E--------V-SQYDLRDADD----
------PAVRRGELLRGQVSTAFDLR-------TAPLVRWMLLH-LADGHWQ-LAMTEHH
LVHDGRST-VIFLGDVLDQYA-----AEMSGGDHVPE---AAPSYEEYVAHT-GSDE---
-----Y-RAR-----VAADVAWWAERLDG--ARF-SIDFPTLGTRRSALFD--HRGGQFR
QVLSAPLMDRV-RDVAQESGHTVFATLLAVYSELCRRHSGQDELVIGMPLANRP---VEF
E--HTVGMMVGAVPLRLAIDPLAPGSDLAEEAMTAVFD----AIDHESAPIQDLVTALK-
RSSKGLGNPL-FNIMFAMHDAPC--P--P-VKIPGL-S---VNMEIAVSAGSTKFDL--S
VVVMPDKVLQAD--HGDH-------GYELVWEYSTQM----FGPEDVETLATGFETLLRA
Y---VA-RPSAPIGTL------------
>Mur12_Cu
-------------------------------------------------------MRHHP
GLRLSLV--DSVDGE-PRQR-VVEDVSP-------S--------V-VERDLRDAAD----
------PDTEFDELLREHAVAPFDHR-------AAPLLRWLLVR-TADDRHR-LVHTEHH
LIHDGRSF-AVFLTDLFTAYE-----ALSE-AKPLSLEP--GTGYQDYLALC-ASEP---
-----EVTGQ------NAAVQWWKDQLSG--AEF-GATFRGLATSLAPRGG--FVGAQHR
QTLPAGLVRRL-RQTAQTHGHTMFSVLYGLFSELLRRHASQDDIVLATAVGNRP---AGF
E--RTVGMMVNTLAVRLQHDPSWTGHELVDAAMDRLFD----ALDHQSAPIQHVVREVG-
ASTAGLDGLL-FRVMFSMHDSPL--P--R-IDVPGL-S---VDLTEGLNPQGSRFDI--D
VVVLPGKRSLDG--EDPD-------ELTLVWDYSTER----FDEQAVLTMAGRFERLLAA
Y---LD-DSQAPVRGLP-----------
>AnpD_Cu
----LPLSSSQEIVWLHEQVQPGSRA--YNFTAALDL--WGPLDRDALRHGLAATLDRHA
GLRLELV---AVTGAMPGQR-VADHCEP-------R--------L-RTVDLSTATD----
------PEAAFQELLRTEAETPLDTY-------EAPLLRWTLVR-LADDHHR-LVHVEHH
LIHDGHSF-AILLDDVFTVYR-----AHVL-GEPAALPP--APSYADHVAAQ-AHGA---
-----R-EEA-----RRAGLEFWTVELSG--LSY-DLPLPGLSRPGARRR---HHGGQMR
QTIGADLAERL-RDHARERGLTPFSTLLGLFAELLRRHSGRSQLVVGTAVGNRP---RGH
E--QTVGMFVNTIPLPLRPEPAAPAEETMDEVTDVLIR----ALPHQDVPVQELTRSLG-
LHTSGADNPL-FDVMFSAHDAEL--P--R-IDVPDL-D---VTLFEGFNTGTTRFDL--D
VVLLPDDRRGVGPRHGAA-------GMILVWDYDADM----FGEDVVRLLAGRFQDLLRA
Y---LD-APGTALADL------------
>AntD_Cu
----LPLSSSQEIVWLHEQVQPGSRA--YNFTAALDL--WGTLDTEALRHGLAATLDRHA
GLRLELV--ALADAV-PGQR-VADACAP-------R--------L-RTVDLSGAAD----
------PEAAFQELLRTEAETPLDTY-------EAPLLRWTLVR-LADDRHR-LIHVEHH
LIHDGHSF-AILLRDVFTVYR-----GRLL-GEPVELPP-AP-SYADHVRAR-SGDQ---
-----A-TAE-----RREGLEFWAGALRE--MSY-DMPLPGLARPGARRR---HHGGQLR
QSIGADLAERL-RAHARTRGLTPFATLLGLFAELLRRHSGRSQMVIGTAVGNRP---RGF
E--ETVGMFVNTIPLPLRLDPAAPAEDSMDEVTDTLIR----ALPHQEVPIQELTRALG-
LHTSGADNPL-FGVMFSAHDADL--P--D-IDVPGL-D---ITLFEGFNTGTTRFDL--D
VVLLPDDRRGVGPRHGAA-------GMTLVWDYDADL----FGEDVAKLLAGRFLDLLRA
Y---LD-APGTALADL------------
>AmbB_LCL
SAGAAGLSLAERRLWVAQQLAPEDTS--YNLLAHLRI--VGA-TADAIEQALRQLLERHV
ALRRRVE--TGVDGPQPHAL-AAHAVPL-------Q----------RLLASDAVH-----
------AERLLEDGVRREGARVFDLA-------HEAPARLLLVV-TRDSARADLLLSVHH
YAFDDVSL-AVFAAELKTLLD-----GGRL-GVLASTPE-------QVAARE-RAAL---
-----A-SGR-----LDRVAERWAERL-----LP-LAKAP-GAAPARPEESGGRAGQRLA
LPVSAAVHAAC-RALAERTSVSPFSAALQAFAEVLGAELGVDDLLVGVALAGRS--RLEM
Q--GLVGCFVNLLPLAVGLRPEQSVEWRLRQVGHDLLE----LLEHQDVPLECVTQALR-
-QRGASGLPI-RIACGAHNGRAA--P----AVDAGV-R---VEA-DFIPVPGARLDL--T
LWLEDQPQ-----------------GWLAVWTGVSAI----FDLHRIERLHQAWERRLLA
N---AG----------------------
>mcyE_1_LCL
-NQSFPTSEAQRQLWLLAELDRNASA-SYNVTTSLEL--LGSLDVYILEKTINQVINRHE
ALRTKII----EQGE--LQE-VVNEVNI-------K--------L-NLIDFKDEDN----
------PEATALALRSQFSQKPFDLS-------IAPLFAVILMR-LKSDHYL-LSLKTHH
IVADGWSL-GLILQEIGQLYS-----SQNN-TTKEVLTP--PMQFRQYLTLR-AQET---
-----Q-SPQ-----MLEHRDFWLKTYQE--ELP-TFELA-TDFPRPAVKT--YTGGQES
QVIPSEVGQNL-QKVGRKNKATLFMTMFAAYTAFLRRISGHKDLVIGIPISGRQ--IEGS
D--NLVGFCSQFLPLRIQVDATTSFIEHLQHTKQTLID----AFRHQSYTLEDLLAALQ-
LPRDFSRSPL-ISVSFNMDPSLT--L----PEFKDL-K---VSL-PPSPIGYTPFDL--G
FNLIELND-----------------NLIIYCNYNTEL----FKKETIKQFIESFEILLRG
I---ID----------------------
>BulbA3_Cu
--TISPLSSQQRAIWFLTKSNPGNRA--YHAKSKLIL--KGEIDPDILAHSIQDVVDAHE
IYRSSYS-----LEE-PCQY-IHENYQV-------E--------L-ARYDFSSMNYQQ--
------AQQQVDYLIAEGLNQVFDIT-------QLPLVRWGLVK-LTDKEHI-LIHIEYH
LVHDGWSS-NIFLEHLFSCYQ-----QRLE-GRKNITLN-HVGQYADFAVFQ-NNWL---
-----T-SEA-----AEKQKLFWYEKLKD--APT-KINLP----QTATGDL--KGGDTKK
MKIPRNFWHKI-QNYCQKQGVTPFSFMLAAVNLVLSRYSGDTDICVGTGTANRN--YQGV
E--NTIGMMVATNVARIKQNSKQEINDFIHTCFDTTQE----IQKNQELPFETVVDLVN-
PERIKGLNPL-FQVCFSFHDSPL--P--K-MTLPGISE---MQLVEAIGSKSAKFDL--N
IVVIPRIGQEGSGD-----------PVTVLWEFNQER----HAPWFIQNMMASFKSVMTQ
I---LQ-GDASKISDLVIADAKLNQQIA
>BulbA5_Cu
--IVSPLSSQQRAIWFLTKSNPGNRA--YHAKSKLIL--KGEINPDILTLSIQDVVDAHE
IYRSSYS-----LEE-PCQY-IHEGYQV-------K--------L-ARYDFSSMNYQQ--
------AQQQVDYLLAEELNQVFDIT-------QLPLVRWGLVK-LTDKEHV-LIHIEYH
LVHDGWSS-NIFLEHLFFCYQ-----QRLE-GRKNITLN-HVGQYADFAVFQ-NNWL---
-----T-SEA-----AEKQKLFWYKKLKD--APT-KINLP----QTATGDL--KGGDTKK
MKISRSFWHEI-QTYCQKQGVTPFSFMLAAVNLVLSQYSGDTDICVGTGTANRN--YQGV
E--NTIGMMVATNVARIKQNSKQEINDFIHTCFDTTQE----IQRNQELPFETVVDLVN-
PERIKGLNPL-FQVCFSFHDSPL--P--K-MTLPGISE---MQLVEAIGSKSAKFDL--N
IVVIPRMGQEGSDD-----------PVTVLWEFNQER----HAPWFIQNMMTSLKSVMAQ
I---LN-GKASKISDLVIADPQLKQQLA
>RspD2_LCL
-----RLSFAQKRLWFAQQSEPTSA---YNMPEIFRL--RGALDLPALKAALNRVIERHE
VLRTRFTAAVQTFTD-AAGV-TRKEPLA-------E--------VDPPAHVMLVVEPL--
------DRSQLTERLARDVQRPFALD-------REWPIRATLFR-IADDEHV-LCVVLHH
IAYDGWSS-ALMRRELAAGYR-----PAAG-SVSATAKP--ALQYQDYAAWQ-RVQT---
-----E-TPA-----FTEHVNAWRERLSD--LPP-ALPLP-ERASVLATDG--PAGGYVP
FALPEAYSVQL-GRLCQRLNCTPTMVAHAAFSILLHRYTGQDDVVIGMPFAGRD--HVDS
E--ALLGFFVNLLPARLRVEGHQSLANVIAASRRVVLD----AEAAQAVPLDHLVEVLN-
PERTPGRHPF-FQIGLVVQSGPS--V--A-LDMPGV-V---VEE-IGLASSDVKLDL--M
LELRAIDGV----------------PLGGGFKYRASR----YDRSLIEGLARHFRELLQN
L---LA-DADQTVASVGILSADEYDAL-
>SylD2_LCL
-----RLSFAQRRLWLTQHSEPGTA---YNMPEICRL--TGQLDIPALEGALNLLLERHE
VLRTHFT--RELETFVDTQG-VTQKEPL-------V--------VTSHADSARVPFRLQT
I-----AREALTAALEVEVHTPFVLD-------KELPIRALLLQ-TASDEHV-LCLTLHH
IAYDGWSS-ALLRQELAVFYR-----HLTQ-GERITLSP-LEAQYQDYAAWQ-RNQL---
-----E-TGA-----FTTQIDAWKASLQD--LPP-PLVLPVRSSPREGNP---LAGDYVA
LTLPGDCSARL-DQLCLRLQCTPAMVMHAAFALLLHRYTGQDDILIGMPFSGRD--HDES
T--NLIGFFVNLLPLRLRLRGPLRVAQVIEQSRQALLA----AEANQSVPIDYLAQVLN-
PQRLPGKHPF-FQAGLVVQSTTA--V--P-LSLPHV-K---SEE-ISLASTEVKLDL--M
LELRAVKGE----------------GVSGVFKYRTSL----FERSVISGMAGHFQCLLEN
M---LA-NDEQTVAQVKMLSATEQQRL-
>AnpG_LCL
----APLSHAQRRMWLMDRLGHGDAS--YSVPFATRL--RGPLDVEALGTALTALVRRHE
ILRTRYG---QREGE-PFQEALPAPGPI-------G--------A-RVVDA---------
------DPERARDLLVEEARRPFDLS-------AGPLPRLLVLR-HGPEDHT-VLLTFHH
IAVDGASL-EVVARDLTRLYT-----AALG-GTEPEPVP-APPRYADFARHE-HA-----
-----S-ADR-----FEEGLRHWTARLEG--AVP--PALPRPVRPPADVAA--RPAGVRT
LPLAPHVPGAL-RALGAAHRATLFTVALAASFAALHRLTGEDDLLIGVAGTHRR--GTDM
R--ELVGLCVNTLPVRVDASGDPAFTVLLERVRDALLE----AQSHRDVPFDLVVERLGA
AARAADGTAL-VRVTADVVAEPT--V----LRLPGT-E---GTY-VDVGVGEAKFDL--S
FGLLDTE------------------GPAALVQYGRAA----LDEPAAAALADGYAALLTA
V---AA-DPGLRLSRL------------
>AntG_LCL
----APLSHAQRRMWLMDRLGQGSAS--YSVPFATRL--RGPLDLDALAAALTSLVGRHE
ILRTRYG---QQDGE-PYQE-VLPAPEA-------M-------AL-RVVET---------
------AADGAGALLAEEAHRPFDLA-------AGPVPRALVLR-HGPQDHT-LLLTFHH
IALDGASL-ETVAGELAELYS-----AAAR-GAAAEQPA--PPQYADFAR---REQA---
-----A-ADR-----LEEGLRHWEGRLEG--VTP--LRLPRPAGPPTDGGT--RSAGTHS
TPLDPRVPAAL-RELGRQHRATLFTVALAAAFAALHRFTGQDDLVIGVAGTHRQ--GAEM
R--GLVGLCVNTLPVRVNTAGDPSFTALVERVREALLD----AQQCREVPFDLILERLGA
AARDTDGTPL-IRVTADVLGAPT--T----LRLPGT-V---GEY-VEVGPGEAKFDL--S
FGLVDTD------------------APAALVQYGRTA----LDEEAAAGLGAHYAALLTA
V---AD-EPALRLSR-------------
>mcyB_2_LCL
TQETYETSHAQRRFYVLQQMDLNNVA--YHIVSTLKI--AGDFSPDVFEKAIQLLISRHE
SLRTSFI---LINGE-PQQK-ILQNRPF-------D--------W-EFKDWTNK------
------PDEEILETIAKE-RKAFDLE-------KSPLVRSKIYK-LSPNEYI-LELEIHH
IICDGWSM-SLLAKECLQYYS-----DLAK-GLQPNIEP-LPIQYKDYAGWQ-NNLL---
-----R-SEN-----NSKTLDYWREKLDN--GQLTRVHLP-TDFKRPQIKT--FKGSHLS
WKFTQETISKL-RKSCQENEITLFMALVAAVKILLYRYSGQHDITIGTEIATRN--HPQL
Q--SLIGLFLNTLVIRDQIEPEKGYKNLLAKVRQTVTE----ALEHSDYPFDILVEKLA-
VSREINRTPL-FDTLVLLQNFEQ--S----VGLENI-Q---IKS-LDSLTPTSKFDL--S
FVFSEDEE-----------------KLRLELIYNTDL----FQEERMKKCLIHFDKLLNE
M---LS----------------------
>mcyE_2_LCL
PQKSYPMSHGQRRLWALEFLDQNHNA--YGMPSAYQF--KGNLNIDAFENAFQQLIQRHE
ILRTTFT---LINNQ-PRQV-VHNQMNF-------V--------I-KQIDLTAYVSTE--
------QENLIEESISHNAKTTFDLE-------VGPLLKVNLLK-LSQENYI-VLFNMHH
IIFDGWSA-GVLIKDFLTHYH-----AYGQ-ENSQLMPP-LRIHYKDYTSWQ-ESQL---
-----E-TLK-----LQSQRDYWLAKLTP--VPV-RLNLP-VDYPRPPVKS--FQGNTIT
WQPEPELIDTF-EKLVKAQEASLFMGLVSLVKSFLFRYTEQNEITIGSAIAGRN--HPDL
E--DQIGFYVNTLVLRDQITDHDSFTDVLSKVKTTTLE----AYDHQDYPFDQIVSDLN-
LQRDPSRNAL-FDVAIVLQNNQN--V--D-LALDGI-T---VNS-IDPKMITAKFDL--E
FIFVEEEE------------------LYLKLIYNTDI----FIHERILLLIDLFKNWLEQ
V---LK----------------------
>Tcp12_X
---RVPLTARQLRAWLLARPSEETRG--RHLSVALRL--RGRLDVAALEAALRDVAARHE
ILRTTFP---GDAQT-VHQH-IHDAAPV-------R--------L-TPVPA---------
------TEEDLPARLAERGEQLFDLT-------RDMPWRCELFA-LSEKEHV-LSVTVHR
IAADDDSM-DVFFRDLAAAYG-----ARRA-GRAPERAP-LALQFADYAIWE-QRLL---
-----D-GEREQDSLINDQITFWRNHLAG--IDQ-ETVLP-FDRARPAIPS--RRAGTVA
LRLDAGPHARL-AEAVESAGADMPQLVQAALAMLLTRYGAGTDLVIGTTLP-RDEDLIDL
E--PMIGPFARPFPVRTDLSADPTFLEVVARVQEAVRE----ARQHLDVPFEKIPELLA-
LPGSLSRHPV-YQVGLQVREEDN--GAWDAAELPAL-R---TSV-EPTGVEAIELDL--A
FALTERRNDDDDED-----------GIEGALHYAADL----FDHDTAASLARRLVRVLEQ
V---AE-DPGRRISDLDILLDD------
>CepC_X
---RVPLTARQLRAWLLARPGEDTAD--QHVSITLRL--GGKLNVPALAAAIGDVAARHE
ILRTTFP---GDAQS-VHQH-VHDALAI-------E--------L-TPVPA---------
------TEEDLPGLLAERRESVFDLT-------QEVPWRCDLFQ-LSEKDHV-LQVKIHR
ILADDDSM-DVFFRDLAAAYG-----ARRE-GRVPERAP-LALQFADFAIWE-HRLL---
-----E-DEQELDSLINEQIVFWRDNLAG--IDG-ETVLP-FDRPRSAVPS--RRAGTVA
LRLDADPHARL-TAVAEPVGADTLQMVHAALAMLLAKFGAGHDVVIGTTLP-RDEELFDL
E--PMIGPFTRPLALRTDVSGDPTFLEVVTRVQEAAQA----AGEHLDVPFERIVELLD-
LPASLSRHPV-FQVGLQVDEEDI--DGWDAAELPAL-R---TSV-EPGGTEAMELDL--A
VKLTERFDDDDNSG-----------GIEGALHYATDL----FDEATAESVARRLVRVLEQ
V---AE-DPQRRISDLDIFLDD------
>BpsC_X
---RVPVTARQLRAWLLADPGGETAG--LHTSVALRL--HGRVDVPALAAALGDVAARHE
ILRTTFP---GDAQS-VHQH-VHDALAV-------E--------L-TPVGV---------
------TEEDLPGLLAERRDLLFDLT-------RDVPWRCDLFA-LSDNEHV-LHLQVHR
ILADDDSL-DVFFRDLAAAYG-----ARRE-GRVPERAP-LALQFADYALWE-QRLL---
-----T-DENEPGSLINEQVAFWRDNLAG--LDG-ETVLP-FDRPRPAVPS--RRAGTVA
LRLEAGPHARL-TEAAEPPGADTLEMVHAALAMLLAKLGAGHDVVIGTALP-RDEELFDL
E--PMIGPFTRALALRTDVSGDPTFLEVVARVQEAGQA----TGEHLDLPFERIVELLD-
LPASLARHPV-FQVGLQVDEEDI--DGWAAAELPAL-R---TAV-EPGGTAAMELDL--A
VKLTERFDDDDNAG-----------GLEGALHYATDL----FDEATAESVARRLVRVLEQ
V---AE-DPGRRISDLDVFLDD------
>srfAA_2_LCL
KQASYPLSLAQQRTYIASQFEDAGVG--YNMPAAAMI--EGALDREKLERAFSALISRHE
ALRTSFQ---SEDGT-PRQV-IGEHVPF-------H--------I-EMIE----------
------ARGRTNEQVMKDFVRRFDLS-------EAPLFRIGLQT-LGHNRHM-LLFDMHH
LISDGVSI-SIMLKELADIYG----------GN--QLPE-LRIQYKDYAVWQ-AERA---
-------KEG-----YKKERAYWKEVFSG--ELP-VLQLL-PDYPRPQVQS--FEGDRVS
AKLPKMLRERL-QKLAEKNGATLYMVLLSAYYTLLSKYSGQEDIIVGTPSAGRN--HSDT
E--GLIGMFVNTLALRSSVKQDQTFAGLLGHVRKQVLD----AFSHQDYPFEWLTEELN-
VPRDMSRHPI-FDTMFSLQNASD--G--I-AEIGNL-T---LSL-HETNFNIAKFDL--T
MQARETAE-----------------GIALDLDYCTKL----FKRSTADRMLAHYVRLLES
A---AA----------------------
>srfAA_3_LCL
ERETYPVSSPQKRMFVLQQLEGAETS--YNMPSVLRL--KGKLDAEKLKSVMKQLTERHE
AFRTTFD---IKDGE-TVQR-IWTEADI-------D--------M-EYYE----------
------ASEEDAERIIQSFIRPFRLD-------QLPLVRTGLVK-LAEHDHL-LLFDMHH
IISDGASV-GVLIDELSRLYG----------GET--LEP-LRIHYKDYAVWQ-QKFI---
-----Q-SEQ-----YRKQEEHWLRELDG--ELP-VLTLP-ADYSRPAVQT--FEGDKLV
FSLTEEQTSAL-RSLAKQTDSTMYMVLLATYSAFLSKLSGQHDIIVGSPVAGRS--HADL
A--NVIGVFVNTLALRTYPEADKTFTDYLKEVKQTALH----AFDAQDYPLEDLLQKVE-
VQRDTSRNPL-FDAVFSMQNANA--E--D-LVMEGI-E---LKH-HPFDRKTAKFDL--T
MTAEDTDE-----------------ALTFVLEYNTAL----FKPETAETWKHYWLQLLEA
A---AE----------------------
>srfAB_2_LCL
YQKHYPVSSAQRRMYILNQLGQASTS--YNVPAVLLL--EGSVDKKRLEEAMQALINRHE
TLRTSFD---MAEGE-VVQT-IHKNVSF-------E--------L-ETAE----------
------GREEDAEELTKAFIRPFALN-------RAPLVRSKLIR-LEEDRHL-LLIDMHH
IITDGSSM-GIFIGDLAKLYQ----------GTELALPK---IHYKDFSVWQ-REKA---
-----N---------LDQHEAYWLDTFKG--DLP-VLDLP-LDFPRPAERS--FEGERVI
FGLDKQVTAQI-KKLLADTDTTMYMFLLAAFQVLLSKYSGQEDIIVGSPAAGRQ--HPDL
Q--DVPGMFVNTVALRSHPAGKKTFKQFLDEVKTASLQ----AFEHQSYPLEELIEKLP-
LTRDTSRSPL-FSVLFNMQNMEI--P--A-LRLGDL-E---ISS-YSMHHHVAKFDL--S
LEAAERGE-----------------EVGLSFDYAKAL----FADETIRRWSAHFVNLIKA
C---AE----------------------
>srfAB_3_LCL
SADAYPLSSAQKRMYVLNQLDRETIS--YNMPSVLLM--EGEVNISRLQEALNQMINRHE
SLRTSFI---DQNGR-PMQQ-IAEQADI-------D--------L-HIFEA---------
------ADEEKADLIIQAFIKPFDLS-------AAPLIRAALVR-LNEKKHL-LLLDMHH
IIADGVSR-SMLVKELAHLYK----------GGSLPSPN---LHYKDFAVWQ-NEPE---
-----Q-AER-----MEDHERYWLSAFSG--ELP-ELNLP-TDFPRPPVQS--FKGQSVR
FRAVRETEKAV-RELMESSGATLHMVLHAAFHVFLSKITGQRDIIIGSVTAGRT--SAEV
Q--EMPGMFVNTLALRNETRKEQTFAGLLERVKQTNLD----ALAHQDYPFEDLIGKLD-
LPRDMSRNPL-FQVMVTTEDPDK--E--T-LELENL-R---ITP-YESNQGTAKFDL--T
LGGFTDQE-----------------GLGLQFEYATDL----FKKETIEKWSAGFLRILKQ
A---AE----------------------
>RspD1_LCL
------LSTAQQSLWFLNQLERGGVT--YNVPFVLRF--SGPLDPDALARALDVVQQRHP
ALRYRFP---GADGQ-PSAQ-LSEETVT----------------L-NQVDLSGDSD----
------AEARIADLQSAEARHVFDLE-------RAAPIRTTLVR-VADDDHL-LIVIVHH
IVFDGRSV-QVFLNELASAYA-----TLVQ-GDEPDASPVDEGLYSDGAAL---------
-------DED-----LAIGVEYWQQRLSG--APS-VLPLP-LNHPRPATRQ--FKGRRVA
FAVPSDVVDKL-RRIASARSVSLYMVGLTAFAVLIQRFTHENDVVIGSPISNRY--DLDC
E--DAIGYFVNTLPNRIDLSGAPSFADLLDRVRVAVLE----MLQHSYVPFERIIEAVQ-
PPRSLSHAPI-FQVQFDLAAEGF--T--A-SFGAAL-D---THF-YTLDSCSAKYDL--S
LTLQLVDD-----------------GMNGVFEYDSDL----LDDAIVQRMGDGLVHILQR
F---AA-EPDTRIDGFSLLSPDTAATM-
>SylD1_LCL
---FLNLSPAQKSLWFMHQMEDASAT--YNVPFALRI--DGALDRAALERAVDSVYQRQS
ALRYRFP---CIDGQ-PVIR-LVDEQLL----------------I-RKVDLRAEPD----
------SEAALKAFEQSEARYVFDLE-------HEALLRATLLH-CATDEHV-LLINVHH
IVFDGWSM-QIFLSEVASAYS-----ALVR-GSEVNAEP-LNFDFGDYLSLS-PS-----
-------NAE-----RAPDIDHWQRRLAG--APP-VLPLP-LDNKRAAVQR--YAGQRCH
FQVPEAVSDAL-KNLARECRVTPYMVGLAAFSVLLYRYTQEADLVIGSPMSNRQ--SSDL
E--GVIGFFVNTLPNRIDASGSPSFVELLKRVRASVLD----TFEHAHVPFDQIVEAIQ-
PPRSLSHAPV-FQVLFDMANEDF--S----VELENL-R---TRV-YTLDSCTAKYDL--S
LTLALTAR-----------------GMSGAIEYDTAL----LDERAVQGMIDSLLIIMEQ
V---SR-NPDGAIDDFSLLSCE------
>mcyC_1_LCL
KQKYYQVSHGQRRLWILQHISESSSA--YNIRLAMRI--NGKLDVSILTAAFQELVNRHE
ILRTTFT---SVGGN-IKQV-IHEEIPT-------E-------QLIIFKDLRAEKD----
------AELLADDLIQESANLPFSLE-------KLPLIRVLLVQ-INSEEFI-FGLTVHH
IIGDAQSL-DIIFQEFFTLYS-----AYTQ-QKKAELPP-LALQYKDYAAWQ-NQWL---
-----E-SEE-----VREQHEYWCEVFSE--HPP-ILNLP-IDFPRPQVKS--SQAASHT
YQFSQSLSQQL-QTFATQNNTTLFITLLTFFKILLYRHTGQRDLVVGIPISARN--HPDL
E--NQIGFYVNTLALRSLLPEGVTFKQVLGEVTNTCLD----AYEYRDYPFDKLVSALN-
LERDLSRNPL-FDVMFSLLSKES--K--TVLKIPGL-E---HQP-YPLKPRMAQFDM--T
WSFFEDSH-----------------NLTLVIEYEPDL----FLPETIARMNGHFLQIIKS
V---IQ----------------------
>pppA1_Cu
-SDTFPVSHQQNGVCLLEKLTPDSLA--YNAQCLIRI--EGDIDVSALQSALDLIVQRHE
IFRSTFH--EDATGK-AYQR-VHGPVPA-------R--------L-DQVELDAPM-----
------DSPDLWQAVDDEVSKSFDTS-------QLPLARWVLFK-LNDETSA-LLHIEHH
LVHDGWSA-NIFLSEFLEAYG-----AFAH-GEQVILPP-VPAQYRHYVGWQ-QSTD---
-----A-ERT-----YEKQLAYWKEQLSE--ASF-TLALP-TDAPRPETMS--FKGKQSR
LELKGTLLQKL-NEFCDKSGHTDYTVLLGVFHLLLSRYTGQKDLLTGSAVANRK--TSAS
E--HMLGMFVNSVAIRSDLSKNPIFTEYLEHLRSTLSN----AYENEEVPFERVVRELQ-
PERDLSRNPI-FQVGFSYHNSKI--P--K-LSRDDL-S---LSLYEAYSNNSAKFDI--E
VVILPRSSTEKDTP-----------ALTLLWNYATDL----FQLETIERIQANFFALLEN
C---LS-EPECSVEDFSSVCLSEREQLL
>ChmA1_Cu
----IPLSYQQGAIWLLEALSPGTLA--YNAQSVIRI--RGRIDPALLQQALDAVVARHE
IFRTTFH---DAAGA-PCQQ-IHPHARA-------A--------L-ERVDLSDMAGSEA-
------QAAALARVVEQTVRRPFVLA-------TLPLVRWALVQ-LGRDEHA-LVHVEHH
FVHDGWSA-NLFLQELLALYG-----YYSG-AQAAPPPA-PPAQYRHYARWQ-RGPV---
-----A-ESR-----YRQQLAYWKRKLAG--VPM-VLPLA-TDFPRPAMPS--YRGRQLR
LEFPAELNAGI-RALCQAEGVTPFTVLLAAFQILLCRYCASEDLLIGSTVANRK--SREA
E--RMLGMFVNSVVIRSDVAGDPTFRELLARVRGTVMD----AYDHAEVPFERVVRELQ-
PSRSISHNPL-FQVGFSFHSSDV--P--A-LAGPGF-S---MSLFEAYSNQTCKFDF--E
IVLIPRGSDNADT-------------ITLLWNYATDL----FSADTMARMRDNYLRLLAD
C---LA-RPGVAIGRLESLAEGERQQLL
>SnaA_Cu
-----PMSRQQEQVWFLEKLNPDSIA--YHAQATIRV--VGELDLDVLDRVLTEIDRRHA
IFRTTYV---EDETG-RWQV-IHPPAPT-------T--------A-RRIDLSGLPEPK--
------RSQRCEELVATEMRRRFDLA-------KLPLCRWTAVR-LSDDEHE-LIFVEHH
LVHDGWSS-SLVVRELKELYG-----AFLA-GEESPLPE-LPAQYHDFAVWQ-HDEL---
-----ENGGP-----LSKQLDFWRERMAD--PPD-PLTIH-PDRPRPAVSA--NQGNMLR
VDLPASLPSAL-REFCRDQRVTLFSAMFAGFAALLHRYTALSDLCIASAYANRR--IPDT
Q--AMIGMFVNPVLLRCRVEPGDDFAALVRQSANLLAE----ASDYQEYPFPELVRALN-
PERDTSTQPL-TQVMFSAHDSAV--P--E-LDLGPA-S---ATV-FERGNGSAKMDL--D
VVVLPRAESQARDSEAVDE------RITLLWEYNSEL----FDTETMHRMAGHYIRLLEL
A---VA-EPDSPITRL------------
>pppC_LCL
---GVPLSASQRHLWYLHQLEPDNPF--YNNPIALKV--SGALDVETLHRAVNTVVARHD
MLRAQFG---LSDGV-PQQT-FAEHSEL-------P--------L-DVLNLSQLSDEE--
------QSLALNDHVQKEASQPFNLD-------DGPLVRSSYVK-LSEGEYV-WLVNLHH
IAADGWSI-GLFFSEVTAHYN-----AFRQ-GMTPDVPT-LKMQYADYVAHS-QQSL---
-----S-REQ-------EQTQYWTEKLAG--LPA-LLDLP-TDYPRPTEQT--HNGAHFE
LMFGDDLSDRV-RSFCKSRSITPFALFLAGFAVVLWRYSKQEDICIGTSFANRH--RAEV
E--PLIGHFINTLALKTQVSAHSTFAELVSQAQTAILE----ALDNQDLPFEKVVEAVN-
PERSPAHSPL-FQVMLIYQNLPA--G--S-THMDGV-E---IEA-LATDSQTAKFDI--T
LEVFERGP-----------------SFSLGFEYNKDL----FTQARIERMARHLECFLSN
A---ID-DPHGQVGLIKYITPEEQHLL-
>pppB_1_LCL
-QGPLPLSFAQERLWFLSRMAGIGSA--YHLTLGIRL--RGALNTSALQNALDQLIARHE
GLRAFVC---EDTGE-PGLRFAPPTCGL-------P--------L-HLINIEAEDD----
------LEAAIHQVADKECTKPFDLK-------TGPLARCCFIR-VSEREHV-LLLVLHH
FISDGWSN-GLLLKELSENYT-----HLTEVGQPIDRNT-PELSYADYAYWQ-KQPE---
-----Q-QKS-----FEKQKAYWEQRLSG--APE-RLLLP-TDRQRPLQQS--FEGDFLP
LELDSELTAKV-REFACEAGTTPYLVLMCAYATVLARMSGQDDIVIGTPSANRV--RKEL
E--EMAGLFVNTLALRFNFDEDITVSQLLAHARDTFLD----SQDNQSVPFEQVVDALN-
PQRSLSHTPL-FQTMFAWQSLDD--A--T-LRFADL-K---HEP-FSVPRSASQFDL--T
LELVDNGT-----------------KISGGLEYATAL----FNQQSIEQLAGYVLQVVQA
I---CE-DPEQGVASLPIMDEAKRAE--
>ApnA_Cu
---YLPVSFAQERVYFIEQLAPSITA--YQFQESLRI--KGFLDVSILEKSISEILRRHE
IFRTTFP---SVAGK-LVQV-IHPPEPV-------T--------I-PIIDLQNISKDK--
------QQEEVQKLTEQAIHKPFDIS-------QLPLIHWTLLK-LNEQEWV-LIHVEHH
MVHDGWSF-NLFLKELVTLYQ-----AFSQ-GKPSPLSE-PSLQFVDFAHWQ-REWT---
-----K-TEE-----ATTQLNYWHQKLAG--IPP-LLELP-YDRPRPTEQT--YGGGRVR
VDLPLDICQLL-RSLGRQEGVTLFMSMFAVFVAQIYRYTGQEDICVGSGVANRR--LRET
E--GLIGMIVNNIVLRTDVSGNPTFKQLLEQVRQVTLE----GYANEDLPFDKVVEVLK-
PVRHLSYNPL-FQVMFSFHDAQL--P--D-LNLPGL-S---IKPNDALANNSAKFDL--D
IVVIPRSEQRVGRNSTAETKGIETEGITMVWEYNTGL----FEESTINRMVEDYQTLLQE
I---LT-NPNQRLSQYSLLTEQQKHQLL
>AnaA11_Cu
--GYLPVSFAQERVYFIEQLAPSMTA--YQFQESLRI--KGNLNIDILEESLSEILRRHE
IFRTTFP---AVEGK-LVQL-IHPPQPV-------K--------L-PVIDLSNFPKSA--
------QESEVQKLTEIAVHEPFDIS-------QLPLIRWTLLK-LSDQEYV-LVHVEHH
MVHDGWSF-NLFLRELLTLYQ-----AYSE-GKPSPLTE-PSLQFADFAHWQ-RQWV---
-----L-TEP-----AQAQLKYWQQKLAG--SPP-VLELP-GDRPRPVEQT--YQGGMVR
MELPLDVCEAL-RKMGRQEGVTLFMSMFTVFVTMLYRYTGQEDLCVGSGVANRR--WRET
E--GLIGMIVNNIVLRTDLSGNPTFRELLAQVRNVTLE----GYANEDLPFDKVVEILK-
PERNLSYNPL-FQVMFSFHDALL--P--D-LNLPGL-S---IKQHETLNNKSAKFDL--D
VVVMPRSEQRVGRNSQEEAKGIETEGITLVWEYNSDL----FDVTTIERMTGEYQTLVAE
I---VA-NPDQRISQYPLLTKEQQHQLL
>AptA_Cu
--GLLPVSFAQERVYFIQQLACESNA--YQFQATMRF--RGWLDVTVLQKCLNEIVLRHE
IFRTTYP---AVNGK-LFQV-INPHQPI-------S--------F-TVIDLQSFPEYE--
------REAEAQKLIEIEVQKPFDMN-------QLPLVRWVLLK-LSDQEHL-LIHIEHH
MAHDGWSF-NVFLGELVELYQ-----AFCL-DHPSPLPE-PLLQFADFAHWQ-REWV---
-----N-TAE-----AQAQLAYWQQKLSG--SSP-LLELP-TDRPRPIEQT--YQGDQIR
MELPIDLCESL-RVLSRREGVTLFMTMLAVFLVMLHRYTGQDDINVGTAVANRR--MHEI
E--KLIGMIVNNLVLRTDLSGNPTFRELLGRVRSCTME----AYANEDLPFDKVVEVLK-
PIRNLSHNPL-FQVMFSFHDSPM--P--D-LSLPGL-D---ISLHEPISNKSAKFDL--D
FLVIPRLEQRVQNGSKTGAK-----GITLVLEYNSDL----FDAATIQRMLEQYQNLLYK
I---VA-NPEQHIGELPLLTQGQQQLL-
>AnaA21_Cu
--GMLPVSFAQERVYFIQEVAPENTA--YQAQATLRF--QGHLDVIVLKKCLSEIVQRHE
IFRTTFP---AVNGR-LFQV-IHSSLPI-------E--------L-NVVDIEKFTGSE--
------QEAEIQRLFDAEVKKPFYLD-------KLPLVRWLLLK-LNDQDHL-LVHIEHH
MVHDGWSFNNVFLKEFLALYQ-----AFCE-GHPSPLPE-LPIQFVDFASWQ-REWV---
-----Q-SQE-----AQAQLAYWQQQLSG--SPP-LLELP-YDRPRPAEQT--YNGAQVR
LELPITLCESL-RVLSRQEGITLFMTTLAAFLVIVRRYTGQDDLCVGTAVANRR--MRET
E--QLIGMIVNNLVLRTDLSGNPTFRELLGRVRKVSLE----AFANEDLPFDKVVEVIK-
PIRNLSYNPL-FQVMFSFHDSPR--P--D-LTLPGL-N---ITTNVALSNKSTKFDL--D
VVLIPHSQLNGKDK-----------GITLIWEYNADL----FDAATIQQMVDQYQVLLKG
I---VD-NPEQRVSELPILNQPQQELL-
>NpuA_Cu
---YLPASFAQERVYFIQEVAPESAA--YQAQVTLRL--TGKLDVAALEQCLSEIVRRHE
IFRTTFP---AIDGR-LFQV-IHPAEAI-------RFTSSGAEMF-TVIDLQTFPESE--
------QEAESQRLFDAEVQKPFYLN-------QLPLVRWLLLK-LSDQDHL-LIHIEHH
MVHDGWSFNNVFLNEFVELYQ-----AFCL-GNLSPLPE-LTFQFADYAHWQ-REWV---
-----K-SQE-----AEAQLAYWQQKLSG--SPP-LLELP-SDRPRPAEQT--YNGAQVR
VELPISLCESL-RVLSRQEGITLFMTTLATFLVILHRYTRQDDLCVGTAVANRR--MRET
E--KLIGMIVNNLVLRTDLSGNPTFRELLNRVRQVSLE----AFANEDLPFDKVVEVLK-
PIRNLSYNPL-FQVMFSFHDSPQ-----PNLTLPGL-N---IRPNVALSNKSTKFDL--D
VVLIPHHGADK--------------GITMIWEYNTDL----FDTATIQQMAEQYQILLEG
I---VV-NPEQRVSELPLLTQTHQQLL-
>ApnC1_LCL
-EGDIPLSFAQTRLWFLAQFDQENSP--YHVPIFWQI--KGSLNLNALEQAIAEIIDRHE
VLRTTFS---VVNES-PVQV-INPPYQL-------S--------I-PVINLEGETENI--
------KLEKARQLATEELQTSFDLS-------ISPLLRVKLLK-INPRFHI-LLLVIHH
IIFDGWSV-DLFRQELSTLYS-----SFSL-NKPASLPK-LALQYADFAHWQ-RQWL---
-----Q-GEI-----LETQLNYWRQQLKN--APP-LLEFP-IDKPRPSLQT--YEGSSQS
IHLNLTLTQQL-KGLSQTSGTTLFMTLLTAFTVLLYRYSEQEDIVIGTAIANRN--RQEL
E--PLMGFFVNTLALRTNLQGHLTFLELLQQVKDRTLE----SYDHQDLPFEKLIDELH-
IERSLSNHPL-FQVFFTLQNEAK--E--T-LELPEL-T---ISN-FDWENKITLFDL--G
LICRETPQ-----------------GLIAELEYRTDL----FAAKTIQGIVEHLEILLHG
I---VD-NPQQSINTLPLLTESNQKQL-
>AnaC1_LCL
--QFLPLSFAQQRLWFIDQLEGENCV--YNVPFFWQI--SGLLNINALEQAITAIVHRHE
VLRTNFC---VINES-PIQV-IHPHPQM-------K--------M-QVLDWRQLTAED--
------QLSKAQHLATTELQQSFDLS-------NAPLLRVKLLQ-LADQSHL-LLLVIHH
IVCDGWSM-GIFRQELFTLYT-----AFCK-QESSPLPE-LSLQYADFAHWQ-RQWL---
-----Q-GDV-----LQNQLNYWQKQLAA--VPP-LLELP-TDRPRPSTQT--YQGSSQF
LQLDQDVTQQL-KHLSQQSGTTLFMTLLTVFTLLLSRYTGQEDIVVGSAIANRN--RQET
E--SLIGFFVNTLALRTNLQGNPTFKELLERVKQVTLD----AYDHQDLPFEKLVDELG-
LERSLSHHPL-FQVVFGFQNETQ--E--I-LSTNGL-T---LTP-FTWENTTTLLDL--S
LIFRETPQ-----------------GLTGEWEYTTDL----FESETIQRMVGHFEVLLKQ
I---ID-HPNKPINTLSLLTETEIQQL-
>AptC1_LCL
--QPLPLSFAQQRLWFLDQLEGENCV--YNVPFFWQI--SGFLNISALEQAIAEIVQRHE
VLRTSFS---VVDES-PIQV-IHANPQL-------T--------I-QVLDWRQLTEKD--
------QLKKAHQLATEELQQPFDLS-------NPPLLRVKLLQ-LTDQSHL-LLLVIHH
IVCDGWSM-DIFRRELFTLYT-----AFCA-VKPSPLPA-LPLQYADFAHWQ-RQWL---
-----Q-GEV-----LQTQLNYWQKQLAE--VPP-LLELP-TDKPRPSVQS--FRGRSEF
LKLNQDLTQKL-KRLSQESGTTLFMTLLAAFTLLLSRYSRQEDIVVGSAIANRN--RREI
E--PLIGFFVNTLALRTNLQGNPTFLELLNRVKQVTLD----AYDHQDLPFEKLVDELG-
IERSLSHHPL-FQVAFSLQNATQ--E--K-LEIPGL-T---LTR-FEWENTTTLFDL--S
LIFRETLQ-----------------GLIGEWEYATDL----FEPTTIQRMAGHFEVLLQA
I---VD-NPRQPINTLPLMTAAEVL---
>NpuC1_LCL
-EQLLPLSFAQQRLWFIDQLEGENCV--YNVPFFWQI--SGLLNISALEKAIAEIVQRHE
VLRTSFS---IVDES-PIQV-IHPHPQL-------T--------M-QVLDWRQLTQAD--
------QLSKAQQLAAEELQKPFDLS-------NPPLLRVKLLQ-LADQTHL-LLLVIHH
IVCDGWSM-DIFRRELFSLYT-----AFCA-GEVSPLPE-LSLQYADFAHWQ-RQWL---
-----Q-GEV-----LQTQLNYWQKQLAA--VPP-LLELP-TDKPRPSVQS--FKGRSEF
LELNQDLTQKL-KRLSQESGTTLFMTMLAAFTLLLSRYSGQQDIVVGSAIANRN--RRET
E--PLIGFFVNTLALRTNLQGNPSFLELLERVKQVTLD----AYDHQDLPFEKLVDELG-
LERSLSHHPL-FQVAFGLQSGTP--E--K-LEIPGS-T---LTR-FKWENTTTLFDL--S
LIFRETPQ-----------------GLTGEWEYATDL----FEAKTIQRMVGHFEVLLKG
I---VD-NPQQSINNLPLIAESERQQL-
>AnaD_LCL
------LSFAQQRLWLLAQLQGSSAT--YNMPIALQL--NGNLNIDALHSSLADLLNRHE
SLRMYFP---TVAGQ-PQVA-IRSLDEI-------A-------VL-TVQDCRELGTGNKG
ELDLDTQCPNIQDLIDAHAQQHLDLN-------TGPLFKAKLLQ-LEEQKSV-LAINMHH
IISDGWSM-GVFLRELWQAYT-----AYSQ-GKTPNFAP-LPIQYSDYATWQ-RHWL---
-----Q-GEV-----LEKQINYWKHQLGD--ASP-LLELP-TDYPRPAQQS--YRGDRYI
YALTPELTAAV-NAFSQQQGVSLYMTLLATLSILLSRYSRQEDLCIGSPIANRT--HSQT
E--GLIGFFVNTLVMRQQIKLELSFIEFLQQTRQTCLD----AYVHQDVPFDVLVEKLR-
PERSMSYNPL-FQVMFTLENNAS--P--D-LDLSGL-D---TEL-LGVKGAIAKFDL--T
LLVTESDN-----------------QLNCSWEYATDL----FERGTIQRMAEQFTVLLKG
I---ID-HPHQSINTLPLMTATE-----
>AptD_LCL
------LSFAQQRLWLLAQLTGPSAT--YNMPMALQL--EGNLNIDALRSSLAYLLNRHT
SLRMYFP---TVAGQ-PQVL-IQDLDKI-------E-------VL-AVLDWQNLNEHP--
------NSPTVQRLIDAHTQEPFDLN-------TGPLFKAKLLQ-LQEQKYV-LLINMHH
IISDGWSM-GVFVRELRQAYT-----AFTQ-SQTPNLAP-LPIQYSDYANWQ-RNWL---
-----Q-GEV-----LENQIDYWKHQLQD--ASP-LLELP-TDYPRPAQQS--YRGDRYL
YSLTPELSAAV-NTFSQQQGASLFMILLAALSLLLSRYSRQNDLCIGSPIANRT--HSQT
E--SLIGFFVNTLVLRTQIKPEQSFIEFLQQTRSSCLD----AYAHQDIPFELLVEKLQ-
PERSMSHNPL-FQVMLALENNES--P--D-LSLPGL-E---IQW-LGVKGAIAKFDL--T
LLVMEYDN-----------------QLNCSWDYATDL----FEKSTIQRMAEQFEVLLKE
I---LD-NPHQPINTLPLMTATE-----
>NpuD_LCL
-----SLSFAQQRLWLLGQLQGPSAS--YNMPMVLQL--DGNLNIDALHSSLAYLLNRHD
SLRMYFP---TVVGQ-PQVA-IANLEDI------------------EVLTYQVLGTGN--
------QETNVQRFIDAYVQEPFDLS-------TGPLFKAKLLQ-LKEHKYV-LLINMHH
IISDGWSM-GVFVRELRQAYT-----AFAQ-GQAPNLAP-LPIQYSDYANWQ-RNWL---
-----Q-GEV-----LENQINYWKHQLGD--APP-LLELP-TDYPRPALQS--YRGDRYT
YSLTPELSDAV-KTFSQQQGASLYMTLLATLSILLARYSRQNDLCIGSPIANRT--HSQT
E--SLIGFFVNTLVLRNQIQPEQSFIEFLQQTRQTCLD----AYSHQDIPFEVLVEKLQ-
PERSMSYNPL-FQVMFALENNES--P--D-LSLPGL-E---IEW-LGVKGAIAKFDL--T
LIVMEYDN-----------------QLNCSWEYATDL----FEKGTIQRLAEKFEVLLKG
I---ID-NPQQPINTLPLMTAAEL----
>ApnC2_LCL
-----VLSFAQSRLWFMAQLEGDGTSLTYNMPSALQL--EGNLNLEALRNSFEYLLSRHT
ILRTSFP---LQSGE-PQIF-VHNTEEI-------S-------VL-EILNLQELDPQS--
------QAKTVQELIDSDAQYPFDLS-------KGPLFKAKLLQ-LNPEKNV-LLLNMHH
IISDGWSM-GVFKNEWEQAYN-----AFTA-GNTPNLAP-LPIQYSDYAVWQ-RYWL---
-----T-GEV-----LENQENYWKKQLKD--APK-LLDLP-TDYPRPAKPT--YQGGREE
YRLSQELTEKL-KNLSQKQGVSLFMTLFTAFSILLSRYSRQEDLCIGTGIANRT--HSYT
E--KSLGFFVNTLILRSQIKSEQSFSKLLQKSRQICLD----AYASQDIPFEYLVEKLQ-
PERTLSYNPL-YQVVIVLQNTEK--SGKN-VSLTGL-K---IES-LEQNYPFAKVDL--L
LDLAERDG-----------------QLDCMWEYATDL----FETSTIERMAEQFEVLLQG
I---VS-NPQQSINSLPLLTETNQQEL-
>ApnD_LCL
-----VLSFAQSRLWFMAQLEGDGTSLTYNMPSALQL--EGNLNLEALRNSFEYLLSRHT
ILRTSFP---LQSGE-PQIF-VHNTEEI-------S-------VL-EILNLQELDPQS--
------QAKTVQELIDSDAQYPFDLS-------KGPLFKAKLLQ-LNPEKNV-LLLNMHH
IISDGWSM-GVFKNEWEQAYN-----AFTA-GNTPNLAP-LPIQYSDYAVWQ-RYWL---
-----T-GEV-----LENQENYWKKQLKD--APK-LLDLP-TDYPRPAKPT--YQGGREE
YRLSQELTEKL-KNLSQKQGVSLFMTLFTAFSILLSRYSRQEDLCIGTGIANRT--HSYT
E--KSLGFFVNTLILRSQIKSEQSFSKLLQKSRQICLD----AYASQDIPFEYLVEKLQ-
PERTLSYNPL-YQVVIVLQNTEK--SGKN-VSLTGL-K---IES-LEQNYPFAKVDL--L
LDLAERDG-----------------QLDCMWEYATDL----FETSTIERMAEQFEVLLQG
I---VS-NPQQSINSLPLLTETNQQEL-
>AnaC2_LCL
-------SFAQSRLWFIAQLEAKGTSSTYNMPVAFQL--DGNLNLEAMRQSLTYLLERHS
SLRSYFP---TLEGE-PQVV-VKNVEDI-------E-------VL-EIADLQALPPQT--
------QGETVQHLSDLHAQKSFDLN-------TGPVFKAKLLQ-LSEQKNV-LLINMHH
IISDGWSM-GVFKREWEQAYT-----AYAA-GSVPNLSP-LAIQYSDFAAWQ-RSWL---
-----Q-GET-----LLTQENYWQQQLGD--APR-LLELP-TDYLRPAQQS--YQGEREE
FSLSKELTQKL-KAISQQQGVSLFMTLLTAFNILLSRYSRQEDLCVGSAIANRT--HSYT
E--GLIGFFVNTLVLRSKIKSEQSFSELLQQTRQTCLD----AYAHQDIPFEYLVEKLQ-
PERSLSHNPL-FQVMMVLQNAVG--AGAK-VHLPGL-E---IQY-LEQSFPFAKFDI--L
LDLSERDE-----------------QLHCMWEYATDL----FAASTIRRMAAHFEVLLTA
I---VQ-NSQQPIYQLPIITPAEIQQL-
>AptC2_LCL
-----TLSFAQSRLWFLAQLEGKGTSATYNMSAALQL--DGNLCMEALRASFEYLLERHA
ILRTYFP---ALDGQ-PQVV-VKNLEDI-------E--------VLEIVDLREAPQQ---
------RTEIVQRLVDTHAQEPFDLN-------TGPLFKAKLLQ-LSQQKNV-LLLNMHH
IISDGWSM-GVFKREWEQAYA-----AFAA-VDTPNLSP-LPIQYSDYAAWQ-RSWL---
-----Q-GEI-----LESQENYWKQQLGD--APR-LLDLP-TDHPRPAQQS--YQGGREE
YRLSSELTSLL-KTVSQKHGVSLFMTLLTAFSILLSRYSRQEDLCVGIAIANRT--HSYT
E--GLIGFFVNTLVLRSQVKPEQGFSELLQQTRQTCLD----AYAHQDIPFEYLVEQLQ-
PERSLSHNPL-FQVMMVLQNAVG--AGAN-VSLPGL-D---IQY-LEQSFPFAKFDL--T
LDLCERGD-----------------QLHCMWEYATDL----FEAETIRRMAGHFEVLLTA
I---TQ-NPQQPISKLPLITTAEIQQLL
>NpuC2_LCL
------LSFAQSRLWFLDQLEGTGTSATYNMSTALQL--EGKLNIEALRASFDYLIDRHT
ILRTYFP---ALEGE-AQVV-VQNPEDI-------E-------VL-AIVNLQSLNPQT--
------QAETVQRLADSHAQEPFDLN-------TGPLFKAKLLQ-LSEQKNV-LLINMHH
IITDGWSM-GVFKREWEQVYA-----AFAA-GYTPNLSP-LPIQYSDYAAWQ-RNWL---
-----Q-GEI-----LESQENYWKQQLGD--APR-LLDLP-TDYPRPAQQS--YQGGREE
YSLSHEVTQKL-KAISQQQGVTLFMTLLTAFSILLSRYSRQEDLCVGSAIANRT--HNNT
E--GLIGFFVNTLVLRSKVRPEQSFSELLQQTRQTCLD----AYAHQDIPFEYLVEQLQ-
PERSLSHNPL-FQVMMVLQNTQE--AGKN-VSLPGL-D---IQY-LEQSLPFAKFDL--T
LDFSERGD-----------------RLHCMWEYATDL----FEAETIRRMAGHFEVLLEA
I---IQ-NSIQPIHQLPLITTAEIQQL-
>pppB_2_LCL
--KELPLSSSQQRLWYLAEMEGQSEA--YHMPLLLEL--KGKLEVSALSQAIETIMARHE
TLRTRFK---QKDGT-AYLD-IRPANTW-------R--------MEAPTRLT--------
------EDDDLKEHVAQLVAEPFDLE-------AGPLFRAALLH-RDEAHHA-LVIVMHH
SISDAWSM-GVFSKELSELYS-----ALIQ-QQKPNLPD-LQIQYADFAVWQ-REEL---
-----S-KGT-----WNEQKHYWGSKLEG--SPV-LLELP-LDHPRPKRQS--FKGAAIP
LELDVSLSRRI-KEYSAGSGGTVFSTLLGAWALTLSKLSGQTDVVVGSPVANRD--HAQL
D--KLIGFFANTLALRVDANKDLPLSGYLLQIQETVLE----AQQNQDLPFEQVIEHLN-
PPRSLAHAPL-FQVMFAWEGENN--D--Q-FELPGL-S---VEL-LHHHHGGAKFDL--L
LSLQDVNG-----------------QLKGAIEFASDL----FEPETAARIGRYFEHVLTQ
L---VA-NTGANLSDISLLTDLEQTQ--
>chmC_LCL
----LPLSFSQRQLWFLDQLAPGNPF--YNNPAAIGL--KGRLDAAALARALNAVAQRHE
ALRTVFR---GSDGE-PRQI-VLAGVDI-------A--------L-PLHDLSALDETE--
------RQERARAATEADALAPFDLA-------AGPLLRSSLLK-LAEDEHR-WLLNVHH
IVADGWSI-GVLIQEVAECYA-----AAVE-GREAALPA-LAVQYPDYAVWQ-RRRL---
-----H-GEA-----LQGQLDYWTRQLAG--APT-LLALP-TDRPRPAVQR--YRGRCHT
VALGAATARGL-EAVSQAGQATLFMTLLAALSVLLWRYSGQDDVCIGTPFAGRN--RSEL
E--PLIGHFINTLVIRSRLDPRLPFEQLLQQVRASVLE----AHAQQDLPFDQLVEALR-
PERHTSHSPL-FQVMLVLQNMPR--G--R-LELPGL-S---LQP-LETSTEASKFDL--S
VEAVESGG-----------------RLQLTFEYNIDL----FDAATIARMADHYGRLLEQ
V---AA-APALPIGRLQLLGADERR---
>chmD_LCL
----LPLSFSQRQLWFLDQLAPGNPF--YNNPAAIGL--KGRLDAAALARALNAVAQRHE
ALRTVFR---GSDGE-PRQI-VLAGVDI-------A--------L-PLHDLSALDETE--
------RQERARAATEADALAPFDLA-------AGPLLRSSLLK-LAEDEHR-WLLNVHH
IVADGWSI-GVLIQEVAECYA-----AAVE-GREAALPA-LAVQYPDYAVWQ-RRRL---
-----H-GEA-----LQGQLDYWTRQLAG--APT-LLALP-TDRPRPAVQR--YRGRCHT
VALGAATARGL-EAVSQAGQATLFMTLLAALSVLLWRYSGQDDVCIGTPFAGRN--RSEL
E--PLIGHFINTLVIRSRLDPRLPFEQLLQQVRASVLE----AHAQQDLPFDQLVEALR-
PERHTSHSPL-FQVMLVLQNMPR--G--R-LELPGL-S---LQP-LETSTEASKFDL--S
VEAVESGG-----------------RLQLTFEYNIDL----FDAATIARMADHYGRLLEQ
V---AA-APALPIGRLQLLGADERR---
>chmB_1_LCL
----LPLSFAQQRLWFLAQMDGGSAA--YHMPQALRL--SGPLDREALQRAFDAMVARHE
ALRTRFV---AMDGE-AFQQ-VGPIEGF-------A--------L-QWLDLAGQPD----
------LDARVAALQAEEAAAGFDLR-------RGPLARGRLLR-LGHNEHV-LLLTLHH
IVSDGWSM-VVFMRELGQLYAAFRGGAFRG-GEADPLPA-LPLQYADYAAWQ-RQWL---
-----S-GTV-----LAKQSAYWRETLAG--APA-LLALP-TDRPRPPQQD--YRGGTVK
LRFDAELTAGL-KALSLAQGSTLFMTLLTGWAVVLARLSGQSDLVIGTPTANRR--RAEL
E--GLIGFFVNTLALRLDLGGKPSVAELLARVRAVALA----AQEHQDLPFEQVVELLN-
PSRTLAHAPL-FQVMFAWQNNED--G--E-LVLPGV-A---VER-LGSPYVAAKFDL--T
LSMIEDDG-----------------CLVGALDYATAL----FDAETAERHVGYLREVLVQ
M---AA-DAQRPADALTLLGAE------
>chmB_3_LCL
----LPLSFAQQRLWFLAQMDGGSAA--YHMPQALRL--RGRLDRDALQRALDALVERHE
ALRTRFV---AMDGE-AFQQ-VGPAEGF-------A--------L-RFHDLAGQAD----
------AGAQAAALQAEEAAAEFDLR-------RGPLARGRLLR-LADEEHV-LLLTLHH
IVSDGWSV-GVFTRELSALYA-----AFAR-GEADPLPP-LPLQYADYAAWQ-RQWL---
-----A-GPA-----LERQAGYWRETLAG--APA-LLTLP-TDRPRPPEQD--YRGGTVK
LRFDAGLTAGL-KALSLAQGSTLFMTLLAGWAVVLARLSGQSDLVIGTPTANRR--RAEL
E--GLIGFFVNTLALRLDLAGDPSVAELLARVRAAALA----AQEQQDLPFEKVVEELN-
PARSLAHAPL-FQAMFAWQNTAD--G--A-FALPGL-A---VEE-LASPYRAAKFDL--T
LSLAEQDG-----------------CIAGALDYASAL----FDGETAERYGRYLERVLAQ
M---AA-DAQRPAATLELLDAAEREQLL
>arfC_5_LCL
RDQLLPLSFAQQRLWFLAQMDGGNSA--YNIPVGLRL--RGRLDEDALQRALARIVARHE
TLRSRFS---QIDDQ-PQVR-ILPADTG-------L--------LLPVEDLRRHPQ----
------ADNALRGLIEEQACASFNLQ-------HDALLRGRLVR-LADDHHV-LLLTLHH
IIADGWSM-GVLTRELAALYQ-----AFSR-GEDDPLPP-LALQYTDYAVWQ-RRWL---
-----S-GEV-----LQRQSDYWQRTLAG--APA-LLTLP-TDRPRPPQQD--YSGSRVD
LLLDQHLSAGL-KALCQRRAVTPYMVIMSAWAMLLSRLSGQSDVVIGSPVANRT--RAEI
E--GLIGMFVNTLALRIDTSGEPSGEALLARVKAQTLD----AQAHQDLPFEQVVDISK-
PVRSLSHSAL-FQTMLSWDNNDG--P--S-LTLGDL-T---LEG-VAGDSHFVKFDL--S
LSLGDSHD-----------------GIRGSLRYATAL----FDEATVQRFVGYFQRLLAA
L---VN----------------------
>arfC_4_LCL
-DQALPLSFAQQRLWFLAQMDGGNSA--YNIPLGLRL--RGQLDGEALQRALAQIVARHA
TLRSRFV---SIDDQ-AQVL-IAPVDSG-------L--------LLPIEDLRQDPQ----
------AEACVQALLAQEAATAFDLQ-------HDPLIRDRLIR-LADDHHV-LLLTVHH
IVADGWSM-GVLTRELMALYQ-----AFSH-GQPDPLPP-LALQYGDYAVWQ-RRWL---
-----S-GEV-----LQRQSDYWQQTLDG--APA-LLTLP-TDRPRPAQQD--FAGSSVE
VRLDERLSAGL-KALSQRHGVTLFMTLMSAWSLLLSRLSGQSDVVIGSPVANRT--RAEI
E--GLIGMFVNTLALRIDTSGEPNVATLLARVKARTLE----AQAHQDLPFEQVVEITR-
PARSLAHSPL-FQSTLSWDSNVG--P--N-LALGDL-R---LEG-VAAPGRVAKFDL--T
LTLGEVNG-----------------VIRGSLEYATAL----FDQATVERYVGYLQRLLAA
M---VS----------------------
>arfC_2_LCL
RDGALPLSFAQQRLWFLAQMEGANTA--YNIPVALRL--RGRLDDAALQRALARIVARHE
TLRSRFA---QFNDE-AQVL-IAPVDTG-------L--------LLRVEDLRQHPQ----
------PEETLQALIQGEASGPFDLQ-------DDPLIRGRLVR-LADDHHV-LLLTLHH
IISDGWSM-GVLTRELMALYQ-----AFSH-GQPDPLPP-LALQYTDYAVWQ-RRWL---
-----S-GEV-----LQRQSEYWQQTLAG--APA-LLMLP-TDRPRPAQQD--YAGSSVA
VVLDERLSAGL-KALGQRHGVTLYMTLMSAWAMLLSRLSGQAEVVIGSPVANRT--RAEI
E--GLIGMFVNTLALRIDTSGELSVEALLARVKAQTLQ----AQAHQDLPFEQVVEITR-
PVRSLAHSPL-FQTLLSWDGLES--P--A-LALGEL-T---LEG-VAEPSHFAKFDL--S
LSLSESNG-----------------IIRGALEYATAL----FDQSTVERFVGYFQRLLQA
M---VA----------------------
