# Supplementary material for: PEARL-Catalyzed Peptide Bond Formation after Chain Reversal by Ureido-Forming Condensation Domains
Source: ACS Cent Sci. 2024 Jun 3;10(6):1242–50. doi: 10.1021/acscentsci.4c00044 (PMC11212132; doi:10.1021/acscentsci.4c00044)
Supplement: Supplementary file 3 — oc4c00044_si_003.txt [file oc4c00044_si_003.txt]

(((chmB6_Cy:0.19871129,pppB3_Cy:0.40603800):1.29211756[100],((srfAA_4_E:0.53236908,srfAB_4_E:0.48075798):0.40297859[97],(mcyA_2_E:0.51770619,((ApnA_E:0.29702621,AnaA12_E:0.27055776):0.11944083[87],(AnaA22_E:0.13297646,(NpuA_E:0.09378222,AptA_E:0.10673907):0.03528960[81]):0.12681642[99]):0.27330147[88]):0.31571617[77]):1.22655819[100]):0.15011256[70],((srfAA_1_Cs:1.38847751,((GlpC_Cs:1.11624794,arfA_1_Cs:0.91503493):0.27781929[84],(cdaPS1_1_Cs:0.92311914,(RzmA_Cs:0.65146894,(lumA_Cs:0.79473884,glbF_Cs:0.47250642):0.19860455[85]):0.14304499[69]):0.55323480[100]):0.11232884[57]):0.37232547[91],(((mcyA_1_CmodAA:0.73545880,AmbE_CmodAA:1.12141747):0.58790892[100],(((srfAC_1_DCL:0.62406079,srfAB_1_DCL:0.70118350):0.34522322[100],(nocB_1_blm:1.16268142,(mcyB_1_DCL:0.42275001,(ApnB_DCL:0.32040266,(AptB_DCL:0.10288591,(NpuB_DCL:0.09778889,AnaB_DCL:0.15035489):0.06597721[90]):0.13409657[95]):0.24311434[100]):0.29498486[100]):0.15426908[69]):0.13179766[77],(pppA2_Dual:0.88030143,((chmB2_CmodAA_Dual:0.08966489,chmA_C2_CmodAA_Dual:0.02472447):0.30238518[100],(arfB_2_Dual:0.35183233,((arfC_3_Dual:0.41954890,arfC_1_Dual:0.29090691):0.05126998[41],(arfB_1_Dual:0.43672808,(arfB_3_Dual:0.25631610,(arfB_4_Dual:0.24223652,arfA_2_Dual:0.20071629):0.07621008[100]):0.03475971[26]):0.01789846[10]):0.08469610[51]):0.24792300[100]):0.30402115[82]):0.94827417[100]):0.18139318[88]):0.28573976[96],(((AntD_Cu:0.09427205,AnpD_Cu:0.09231179):0.45877461[100],(Mur12_Cu:0.49461752,(NspC_Cu:0.18506625,PacN_Cu:0.17506535):0.58034810[100]):0.15647597[81]):0.55504650[100],((SylC_Cu:0.19800269,RspC_Cu:0.31043192):0.96033163[100],(((BulbA5_Cu:0.05710066,BulbA3_Cu:0.00843510):1.16547632[100],(SnaA_Cu:0.72579538,(pppA1_Cu:0.53129519,ChmA1_Cu:0.38469023):0.30707189[100]):0.05030399[45]):0.06843786[58],(((ApnA_Cu:0.16990613,AnaA11_Cu:0.10677599):0.14872151[100],(AptA_Cu:0.14314190,(AnaA21_Cu:0.13347831,NpuA_Cu:0.09631355):0.12134847[100]):0.07470416[94]):0.29162302[100],((((mcyC_1_LCL:0.70704326,(mcyE_2_LCL:0.62347914,mcyB_2_LCL:0.67303087):0.19846266[92]):0.07575458[68],(mcyE_1_LCL:1.21680601,(srfAA_2_LCL:0.56149765,(srfAA_3_LCL:0.58026957,(srfAB_2_LCL:0.50979754,srfAB_3_LCL:0.52535543):0.12913283[78]):0.11194174[74]):0.22729684[100]):0.06321114[45]):0.24121011[80],((ApnC1_LCL:0.33208770,(AptC1_LCL:0.05452759,(NpuC1_LCL:0.05218006,AnaC1_LCL:0.16339349):0.03643552[84]):0.10511443[90]):0.32677022[100],((AptD_LCL:0.07060730,(AnaD_LCL:0.15149720,NpuD_LCL:0.07572285):0.02901142[52]):0.17472191[99],((ApnD_LCL:0.00000001,ApnC2_LCL:0.00000001):0.24270496[100],(AnaC2_LCL:0.13293887,(AptC2_LCL:0.08832344,NpuC2_LCL:0.08861921):0.02161852[48]):0.06320365[89]):0.12828159[99]):0.34167385[100]):0.10838715[57]):0.09590012[23],((pppC_LCL:0.73162859,(chmC_LCL:0.00000001,chmD_LCL:0.00000001):0.50495569[100]):0.22105683[99],(((pppB_1_LCL:0.82827387,pppB_2_LCL:0.78147506):0.08109151[41],((chmB_1_LCL:0.14850455,chmB_3_LCL:0.08479635):0.18208609[100],(arfC_4_LCL:0.08981192,(arfC_5_LCL:0.17180695,arfC_2_LCL:0.10267449):0.05258170[82]):0.33225208[100]):0.15330288[93]):0.15790787[91],((SylD1_LCL:0.42914802,RspD1_LCL:0.42359787):0.61089344[100],((AmbB_LCL:1.54117320,(AntG_LCL:0.16545749,AnpG_LCL:0.26990177):0.76005796[100]):0.28341701[41],((RspD2_LCL:0.36066358,SylD2_LCL:0.37112682):0.71948282[100],(Tcp12_X:0.11809226,(CepC_X:0.06568157,BpsC_X:0.10321927):0.13281881[97]):1.01646809[100]):0.08847704[22]):0.02527411[11]):0.12964745[36]):0.10593097[39]):0.05743133[15]):0.21742528[59]):0.08051957[29]):0.14492262[37]):0.11448480[37]):0.20000461[75]):0.17661190[43]):0.15011256);
